# Supplementary material for: Ethyl 1-(2,4-dichloro­benz­yl)-4-oxo-7-trifluoro­meth­yl-1,4-dihydro­quinoline-3-carboxyl­ate
Source: Acta Crystallogr Sect E Struct Rep Online. 2012 Jan 18;68(Pt 2):o435–6. doi: 10.1107/S1600536812001249 (PMC3275192; doi:10.1107/S1600536812001249)
Supplement: Supplementary file 1 [file e-68-0o435-sup1.cif]

##############################################################################
#                                                                            #
# This CIF contains the data in a paper accepted for publication in          #
# Acta Crystallographica Section E. It conforms to the requirements of       #
# Notes for Authors for Acta Crystallographica Section E, and has been       #
# peer reviewed under the auspices of the IUCr Commission on Journals.       #
#                                                                            #
# Full details of the Crystallographic Information File format               #
# are given in the paper "The Crystallographic Information File (CIF):       #
# a New Standard Archive File for Crystallography" by S. R. Hall, F. H.      #
# Allen and I. D. Brown [Acta Cryst. (1991), A47, 655-685].                  #
#                                                                            #
# The current version of the core CIF dictionary is obtainable from          #
# ftp://ftp.iucr.org/pub/cif_core.dic.                                       #
#                                                                            #
# Software is freely available for graphical display of the structure(s)     #
# in this CIF. For information consult the CIF software page                 #
# http://www.iucr.org/resources/cif/software.                                #
#                                                                            #
# This file may be used for bona fide research purposes within the           #
# scientific community so long as proper attribution is given to the journal # 
# article from which it was obtained.                                        #
#                                                                            #
##############################################################################
data_global
_audit_creation_method     'form.cif (version 2.0)'
_journal_data_validation_number     ?
_journal_date_recd_electronic     2012-01-05
_journal_date_accepted     2012-01-11
_journal_name_full     'Acta Crystallographica, Section E'
_journal_year     2012
_journal_volume     68
_journal_issue      2
_journal_page_first     o435
_journal_page_last     o436
_journal_paper_category     QO
_journal_paper_doi     10.1107/S1600536812001249
_journal_coeditor_code     LH5400
_publ_contact_author_name     'Prof. Fun, Hoong-Kun'
_publ_contact_author_address
;
      X-ray Crystallography Unit
      School of Physics
      Universiti Sains Malaysia
      11800 USM, Penang
      MALAYSIA
;
_publ_contact_author_email     'hkfun@usm.my'
_publ_contact_author_fax     '604 6579150'
_publ_contact_author_phone     '604 6533652'
_publ_section_title
;\
Ethyl
1-(2,4-dichlorobenzyl)-4-oxo-7-trifluoromethyl-1,4-dihydroquinoline-3-\
carboxylate
;
loop_
    _publ_author_name
    _publ_author_footnote
    _publ_author_address
    'Fun, Hoong-Kun'
;
Visiting Professor, College of Pharmacy, King Saud University, Riyadh,
Saudi Arabia.
Thomson Reuters ResearcherID: A-3561-2009.
;
;
X-ray Crystallography Unit
School of Physics
Universiti Sains Malaysia
11800 USM, Penang
Malaysia
;
    'Chin Wei Ooi' ?
;
X-ray Crystallography Unit
School of Physics
Universiti Sains Malaysia
11800 USM, Penang
Malaysia
;
    'Garudachari, B.' ?
;
Department of Chemistry
National Institute of Technology-Karnataka
Surathkal
Mangalore 575 025
India
;
    'Arun M. Isloor ' ?
;
Department of Chemistry
National Institute of Technology-Karnataka
Surathkal
Mangalore 575 025
India
;
    'Gurumurthy Hegde' ?
;
Faculty of Industrial Science and Technology
Universiti Malaysia Pahang
Lebuhraya Tun Razak
26300 Gambang Kuantan
Pahang Darul Makmur,
Malaysia
;
data_I
_audit_creation_method     SHELXL-97
_chemical_name_systematic
;
Ethyl 1-(2,4-dichlorobenzyl)-4-oxo-7-trifluoromethyl-1,4-dihydroquinoline-3-
carboxylate
;
_chemical_name_common     ?
_chemical_formula_moiety     'C20 H14 Cl2 F3 N O3'
_chemical_formula_sum     'C20 H14 Cl2 F3 N O3'
_chemical_formula_iupac     'C20 H14 Cl2 F3 N O3'
_chemical_formula_weight     444.22
_chemical_melting_point     ?
_symmetry_cell_setting     triclinic
_symmetry_space_group_name_H-M     'P -1'
_symmetry_space_group_name_Hall     '-P 1'
loop_
    _symmetry_equiv_pos_as_xyz
    'x, y, z'
    '-x, -y, -z'
_cell_length_a     8.090(2)
_cell_length_b     9.547(3)
_cell_length_c     14.047(4)
_cell_angle_alpha     77.299(6)
_cell_angle_beta     76.198(5)
_cell_angle_gamma     67.488(4)
_cell_volume     963.3(5)
_cell_formula_units_Z     2
_cell_measurement_reflns_used     3077
_cell_measurement_theta_min     2.33
_cell_measurement_theta_max     24.23
_cell_measurement_temperature     296(2)
_exptl_crystal_description     'block'
_exptl_crystal_colour     'colourless'
_exptl_crystal_size_max     0.43
_exptl_crystal_size_mid     0.18
_exptl_crystal_size_min     0.07
_exptl_crystal_density_diffrn     1.531
_exptl_crystal_density_meas     ?
_exptl_crystal_density_method     'not measured'
_exptl_crystal_F_000     452
_exptl_absorpt_coefficient_mu     0.387
_exptl_absorpt_correction_type     multi-scan
_exptl_absorpt_process_details     '(<i>SADABS</i>; Bruker, 2009)'
_exptl_absorpt_correction_T_min     0.8517
_exptl_absorpt_correction_T_max     0.9723
_exptl_special_details
;
;
_diffrn_ambient_temperature     296(2)
_diffrn_radiation_type     MoK\a
_diffrn_radiation_wavelength     0.71073
_diffrn_radiation_source     'fine-focus sealed tube'
_diffrn_radiation_monochromator     graphite
_diffrn_measurement_device_type     'Bruker APEX DUO CCD area-detector'
_diffrn_measurement_method     '\f and \w scans'
_diffrn_detector_area_resol_mean     ?
_diffrn_reflns_number     13916
_diffrn_reflns_av_R_equivalents     0.0268
_diffrn_reflns_av_sigmaI/netI     0.0379
_diffrn_reflns_theta_min     1.51
_diffrn_reflns_theta_max     29.05
_diffrn_reflns_theta_full     29.05
_diffrn_measured_fraction_theta_max     0.985
_diffrn_measured_fraction_theta_full     0.985
_diffrn_reflns_limit_h_min     -10
_diffrn_reflns_limit_h_max     11
_diffrn_reflns_limit_k_min     -13
_diffrn_reflns_limit_k_max     13
_diffrn_reflns_limit_l_min     -19
_diffrn_reflns_limit_l_max     19
_diffrn_standards_number     0
_diffrn_standards_interval_count     .
_diffrn_standards_interval_time     .
_diffrn_standards_decay_%     ?
_refine_special_details
;
Refinement of <i>F</i>^2^ against ALL reflections. The weighted <i>R</i>-factor
<i>wR</i> and goodness of fit <i>S</i> are based on <i>F</i>^2^, conventional
<i>R</i>-factors <i>R</i> are based on <i>F</i>, with <i>F</i> set to zero for
negative <i>F</i>^2^. The threshold expression of <i>F</i>^2^ >
\s(<i>F</i>^2^) is used only for calculating <i>R</i>-factors(gt) <i>etc</i>.
and is not relevant to the choice of reflections for refinement.
<i>R</i>-factors based on <i>F</i>^2^ are statistically about twice as large
as those based on <i>F</i>, and <i>R</i>- factors based on ALL data will be
even larger.
;
_reflns_number_total     5071
_reflns_number_gt     2759
_reflns_threshold_expression     I>2\s(I)
_refine_ls_structure_factor_coef     Fsqd
_refine_ls_matrix_type     full
_refine_ls_R_factor_all     0.1083
_refine_ls_R_factor_gt     0.0562
_refine_ls_wR_factor_gt     0.1457
_refine_ls_wR_factor_ref     0.1794
_refine_ls_goodness_of_fit_ref     1.035
_refine_ls_restrained_S_all     1.038
_refine_ls_number_reflns     5071
_refine_ls_number_parameters     288
_refine_ls_number_restraints     7
_refine_ls_hydrogen_treatment     constr
_refine_ls_weighting_scheme     calc
_refine_ls_weighting_details
         'calc w=1/[\s^2^(Fo^2^)+(0.0711P)^2^+0.3522P] where P=(Fo^2^+2Fc^2^)/3'
_atom_sites_solution_hydrogens     geom
_atom_sites_solution_primary     direct
_atom_sites_solution_secondary     difmap
_refine_ls_shift/su_max     ?
_refine_ls_shift/su_max_lt     0.001
_refine_ls_shift/su_mean     0.000
_refine_diff_density_max     0.354
_refine_diff_density_min     -0.337
_refine_ls_extinction_method     none
_refine_ls_extinction_coef     ?
loop_
    _atom_type_symbol
    _atom_type_description
    _atom_type_scat_dispersion_real
    _atom_type_scat_dispersion_imag
    _atom_type_scat_source
    'C' 'C' 0.0033 0.0016
                         'International Tables Vol C Tables 4.2.6.8 and 6.1.1.4'
    'H' 'H' 0.0000 0.0000
                         'International Tables Vol C Tables 4.2.6.8 and 6.1.1.4'
    'N' 'N' 0.0061 0.0033
                         'International Tables Vol C Tables 4.2.6.8 and 6.1.1.4'
    'O' 'O' 0.0106 0.0060
                         'International Tables Vol C Tables 4.2.6.8 and 6.1.1.4'
    'F' 'F' 0.0171 0.0103
                         'International Tables Vol C Tables 4.2.6.8 and 6.1.1.4'
    'Cl' 'Cl' 0.1484 0.1585
                         'International Tables Vol C Tables 4.2.6.8 and 6.1.1.4'
_computing_data_collection     'APEX2 (Bruker, 2009)'
_computing_cell_refinement     'SAINT (Bruker, 2009)'
_computing_data_reduction     'SAINT (Bruker, 2009)'
_computing_structure_solution     'SHELXTL (Sheldrick, 2008)'
_computing_structure_refinement     'SHELXTL (Sheldrick, 2008)'
_computing_molecular_graphics     'SHELXTL (Sheldrick, 2008)'
_computing_publication_material
;
SHELXTL (Sheldrick, 2008) and PLATON (Spek, 2009)
;
loop_
    _atom_site_type_symbol
    _atom_site_label
    _atom_site_fract_x
    _atom_site_fract_y
    _atom_site_fract_z
    _atom_site_U_iso_or_equiv
    _atom_site_adp_type
    _atom_site_calc_flag
    _atom_site_refinement_flags
    _atom_site_occupancy
    _atom_site_symmetry_multiplicity
    _atom_site_disorder_assembly
    _atom_site_disorder_group
    Cl Cl1 -0.33323(10) 0.73631(10) 0.39029(6) 0.0780(3) Uani d . 1 1 A .
    Cl Cl2 0.24014(16) 0.66624(13) 0.54781(7) 0.1052(4) Uani d . 1 1 A .
    C C20 0.1448(11) 0.0460(8) 0.2381(6) 0.0900(15) Uani d PD 0.784(10) 1 A 1
    F F1 0.0710(8) -0.0345(4) 0.2048(3) 0.1144(17) Uani d PD 0.784(10) 1 A 1
    F F2 0.2991(6) -0.0610(5) 0.2577(5) 0.137(2) Uani d PD 0.784(10) 1 A 1
    F F3 0.0375(13) 0.0915(6) 0.3154(4) 0.197(5) Uani d PD 0.784(10) 1 A 1
    C C20A 0.134(3) 0.055(2) 0.2391(13) 0.0638(7) Uani d PD 0.216(10) 1 A 2
    F F1A 0.207(3) -0.0777(17) 0.2083(14) 0.149(7) Uani d PD 0.216(10) 1 A 2
    F F2A 0.204(2) 0.042(2) 0.3172(9) 0.103(6) Uani d PD 0.216(10) 1 A 2
    F F3A -0.026(2) 0.078(2) 0.2781(19) 0.149(7) Uani d PD 0.216(10) 1 A 2
    O O1 0.3593(3) 0.7747(2) -0.19081(13) 0.0747(6) Uani d . 1 1 . .
    O O2 0.2188(3) 0.9285(2) -0.07639(15) 0.0818(6) Uani d . 1 1 . .
    O O3 0.4032(4) 0.4757(3) -0.14202(17) 0.0992(8) Uani d . 1 1 . .
    N N1 0.0638(3) 0.5929(2) 0.11707(14) 0.0525(5) Uani d . 1 1 A .
    C C1 0.1139(3) 0.6989(3) 0.04830(18) 0.0538(6) Uani d . 1 1 . .
    H H1A 0.0652 0.7997 0.0611 0.065 Uiso calc R 1 1 . .
    C C2 0.2309(3) 0.6694(3) -0.03871(18) 0.0519(6) Uani d . 1 1 . .
    C C3 0.3065(4) 0.5147(3) -0.0630(2) 0.0614(7) Uani d . 1 1 . .
    C C4 0.2558(3) 0.4008(3) 0.01455(19) 0.0546(6) Uani d . 1 1 A .
    C C5 0.3257(4) 0.2471(3) -0.0008(2) 0.0668(7) Uani d . 1 1 . .
    H H5A 0.4018 0.2206 -0.0600 0.080 Uiso calc R 1 1 . .
    C C6 0.2850(4) 0.1353(3) 0.0693(2) 0.0726(8) Uani d . 1 1 A .
    H H6A 0.3294 0.0344 0.0570 0.087 Uiso calc R 1 1 . .
    C C7 0.1763(4) 0.1747(3) 0.1588(2) 0.0638(7) Uani d D 1 1 . .
    C C8 0.1019(4) 0.3237(3) 0.1768(2) 0.0580(6) Uani d . 1 1 A .
    H H8A 0.0275 0.3481 0.2369 0.070 Uiso calc R 1 1 . .
    C C9 0.1394(3) 0.4388(3) 0.10383(18) 0.0506(6) Uani d . 1 1 . .
    C C10 -0.0705(3) 0.6443(3) 0.20509(18) 0.0570(6) Uani d . 1 1 . .
    H H10A -0.1461 0.5812 0.2247 0.068 Uiso calc R 1 1 A .
    H H10B -0.1484 0.7490 0.1876 0.068 Uiso calc R 1 1 . .
    C C11 0.0122(3) 0.6370(3) 0.29170(17) 0.0497(6) Uani d . 1 1 A .
    C C12 -0.0999(3) 0.6848(3) 0.37876(18) 0.0546(6) Uani d . 1 1 . .
    C C13 -0.0312(4) 0.6930(3) 0.4573(2) 0.0692(8) Uani d . 1 1 A .
    H H13A -0.1089 0.7262 0.5148 0.083 Uiso calc R 1 1 . .
    C C14 0.1529(4) 0.6517(3) 0.4499(2) 0.0680(8) Uani d . 1 1 . .
    C C15 0.2693(4) 0.5999(3) 0.3659(2) 0.0651(7) Uani d . 1 1 A .
    H H15A 0.3942 0.5695 0.3619 0.078 Uiso calc R 1 1 . .
    C C16 0.1983(4) 0.5938(3) 0.2878(2) 0.0580(6) Uani d . 1 1 . .
    H H16A 0.2769 0.5598 0.2307 0.070 Uiso calc R 1 1 A .
    C C17 0.2670(3) 0.8046(3) -0.10207(19) 0.0566(6) Uani d . 1 1 . .
    C C18 0.3971(5) 0.9011(3) -0.2582(2) 0.0729(8) Uani d . 1 1 . .
    H H18A 0.4611 0.9439 -0.2290 0.087 Uiso calc R 1 1 . .
    H H18B 0.2848 0.9811 -0.2730 0.087 Uiso calc R 1 1 . .
    C C19 0.5111(6) 0.8397(4) -0.3499(2) 0.1007(13) Uani d . 1 1 . .
    H H19A 0.5278 0.9226 -0.3993 0.151 Uiso calc R 1 1 . .
    H H19B 0.4521 0.7878 -0.3740 0.151 Uiso calc R 1 1 . .
    H H19C 0.6271 0.7691 -0.3356 0.151 Uiso calc R 1 1 . .
loop_
    _atom_site_aniso_label
    _atom_site_aniso_U_11
    _atom_site_aniso_U_22
    _atom_site_aniso_U_33
    _atom_site_aniso_U_12
    _atom_site_aniso_U_13
    _atom_site_aniso_U_23
    Cl1 0.0572(4) 0.0910(6) 0.0667(5) -0.0187(4) 0.0125(3) -0.0118(4)
    Cl2 0.1179(8) 0.1260(8) 0.0906(7) -0.0464(7) -0.0256(6) -0.0378(6)
    C20 0.091(4) 0.062(3) 0.116(4) -0.028(3) -0.016(3) -0.010(3)
    F1 0.120(4) 0.097(2) 0.156(3) -0.073(3) -0.038(2) 0.003(2)
    F2 0.099(3) 0.099(3) 0.207(5) -0.048(2) -0.072(3) 0.069(3)
    F3 0.325(11) 0.088(3) 0.129(4) -0.094(5) 0.092(6) -0.020(3)
    C20A 0.0626(17) 0.0525(15) 0.0778(19) -0.0208(13) -0.0151(14) -0.0079(13)
    F1A 0.096(9) 0.116(10) 0.226(15) -0.066(7) 0.006(8) 0.010(9)
    F2A 0.083(9) 0.145(15) 0.076(8) -0.057(10) -0.038(7) 0.053(8)
    F3A 0.096(9) 0.116(10) 0.226(15) -0.066(7) 0.006(8) 0.010(9)
    O1 0.0975(15) 0.0655(12) 0.0540(11) -0.0334(11) 0.0120(10) -0.0122(9)
    O2 0.1094(17) 0.0645(13) 0.0696(13) -0.0377(12) 0.0106(12) -0.0200(10)
    O3 0.1143(19) 0.0721(14) 0.0803(15) -0.0225(13) 0.0394(13) -0.0285(12)
    N1 0.0536(12) 0.0498(11) 0.0481(11) -0.0138(9) 0.0006(9) -0.0124(9)
    C1 0.0558(15) 0.0509(14) 0.0526(14) -0.0154(11) -0.0049(11) -0.0139(11)
    C2 0.0520(14) 0.0529(14) 0.0486(13) -0.0178(11) -0.0027(11) -0.0103(11)
    C3 0.0539(15) 0.0601(16) 0.0569(15) -0.0089(12) 0.0025(12) -0.0153(12)
    C4 0.0477(13) 0.0523(14) 0.0582(15) -0.0091(11) -0.0061(11) -0.0153(11)
    C5 0.0615(17) 0.0576(16) 0.0692(18) -0.0067(13) -0.0025(13) -0.0198(14)
    C6 0.0751(19) 0.0515(16) 0.087(2) -0.0132(14) -0.0137(16) -0.0176(15)
    C7 0.0626(17) 0.0525(15) 0.0778(19) -0.0208(13) -0.0151(14) -0.0079(13)
    C8 0.0548(15) 0.0585(16) 0.0601(15) -0.0212(12) -0.0063(12) -0.0087(12)
    C9 0.0476(13) 0.0481(13) 0.0553(14) -0.0139(11) -0.0070(11) -0.0131(11)
    C10 0.0511(14) 0.0554(14) 0.0551(15) -0.0129(11) 0.0065(11) -0.0168(12)
    C11 0.0544(14) 0.0411(12) 0.0491(13) -0.0184(10) 0.0034(10) -0.0076(10)
    C12 0.0558(14) 0.0498(14) 0.0491(14) -0.0196(11) 0.0069(11) -0.0039(11)
    C13 0.078(2) 0.0700(18) 0.0518(16) -0.0258(15) 0.0095(14) -0.0156(13)
    C14 0.081(2) 0.0682(18) 0.0591(16) -0.0310(16) -0.0091(15) -0.0132(14)
    C15 0.0621(17) 0.0616(17) 0.0757(19) -0.0261(14) -0.0078(14) -0.0140(14)
    C16 0.0562(15) 0.0569(15) 0.0578(15) -0.0208(12) 0.0045(12) -0.0156(12)
    C17 0.0541(15) 0.0618(16) 0.0529(14) -0.0210(12) -0.0026(11) -0.0119(12)
    C18 0.084(2) 0.0724(19) 0.0620(17) -0.0388(16) 0.0061(15) -0.0073(14)
    C19 0.137(3) 0.100(3) 0.064(2) -0.058(3) 0.023(2) -0.0218(18)
_geom_special_details
;
All e.s.d.'s (except the e.s.d. in the dihedral angle between two l.s. planes)
are estimated using the full covariance matrix. The cell e.s.d.'s are taken
into account individually in the estimation of e.s.d.'s in distances, angles
and torsion angles; correlations between e.s.d.'s in cell parameters are only
used when they are defined by crystal symmetry. An approximate (isotropic)
treatment of cell e.s.d.'s is used for estimating e.s.d.'s involving l.s.
planes.
;
loop_
    _geom_bond_atom_site_label_1
    _geom_bond_atom_site_label_2
    _geom_bond_site_symmetry_2
    _geom_bond_distance
    _geom_bond_publ_flag
    Cl1 C12 . 1.735(3) ?
    Cl2 C14 . 1.741(3) ?
    C20 F3 . 1.262(8) ?
    C20 F2 . 1.320(7) ?
    C20 F1 . 1.344(8) ?
    C20 C7 . 1.522(8) ?
    C20A F3A . 1.235(16) ?
    C20A F1A . 1.303(16) ?
    C20A F2A . 1.311(16) ?
    C20A C7 . 1.494(17) ?
    O1 C17 . 1.320(3) ?
    O1 C18 . 1.445(3) ?
    O2 C17 . 1.204(3) ?
    O3 C3 . 1.236(3) ?
    N1 C1 . 1.349(3) ?
    N1 C9 . 1.396(3) ?
    N1 C10 . 1.472(3) ?
    C1 C2 . 1.365(3) ?
    C1 H1A . 0.9300 ?
    C2 C3 . 1.450(4) ?
    C2 C17 . 1.484(4) ?
    C3 C4 . 1.465(4) ?
    C4 C5 . 1.401(4) ?
    C4 C9 . 1.402(3) ?
    C5 C6 . 1.367(4) ?
    C5 H5A . 0.9300 ?
    C6 C7 . 1.388(4) ?
    C6 H6A . 0.9300 ?
    C7 C8 . 1.371(4) ?
    C8 C9 . 1.401(4) ?
    C8 H8A . 0.9300 ?
    C10 C11 . 1.499(4) ?
    C10 H10A . 0.9700 ?
    C10 H10B . 0.9700 ?
    C11 C12 . 1.387(3) ?
    C11 C16 . 1.391(4) ?
    C12 C13 . 1.377(4) ?
    C13 C14 . 1.371(4) ?
    C13 H13A . 0.9300 ?
    C14 C15 . 1.376(4) ?
    C15 C16 . 1.375(4) ?
    C15 H15A . 0.9300 ?
    C16 H16A . 0.9300 ?
    C18 C19 . 1.485(4) ?
    C18 H18A . 0.9700 ?
    C18 H18B . 0.9700 ?
    C19 H19A . 0.9600 ?
    C19 H19B . 0.9600 ?
    C19 H19C . 0.9600 ?
loop_
    _geom_angle_atom_site_label_1
    _geom_angle_atom_site_label_2
    _geom_angle_atom_site_label_3
    _geom_angle_site_symmetry_1
    _geom_angle_site_symmetry_3
    _geom_angle
    _geom_angle_publ_flag
    F3 C20 F2 . . 112.3(8) ?
    F3 C20 F1 . . 105.5(6) ?
    F2 C20 F1 . . 101.2(6) ?
    F3 C20 C7 . . 113.9(6) ?
    F2 C20 C7 . . 111.8(6) ?
    F1 C20 C7 . . 111.2(6) ?
    F3A C20A F1A . . 110.4(17) ?
    F3A C20A F2A . . 99.9(16) ?
    F1A C20A F2A . . 106.3(18) ?
    F3A C20A C7 . . 118.3(17) ?
    F1A C20A C7 . . 109.6(14) ?
    F2A C20A C7 . . 111.4(13) ?
    C17 O1 C18 . . 116.3(2) ?
    C1 N1 C9 . . 120.0(2) ?
    C1 N1 C10 . . 118.3(2) ?
    C9 N1 C10 . . 121.7(2) ?
    N1 C1 C2 . . 124.9(2) ?
    N1 C1 H1A . . 117.6 ?
    C2 C1 H1A . . 117.6 ?
    C1 C2 C3 . . 119.4(2) ?
    C1 C2 C17 . . 115.1(2) ?
    C3 C2 C17 . . 125.5(2) ?
    O3 C3 C2 . . 125.5(3) ?
    O3 C3 C4 . . 120.0(2) ?
    C2 C3 C4 . . 114.5(2) ?
    C5 C4 C9 . . 118.3(2) ?
    C5 C4 C3 . . 118.9(2) ?
    C9 C4 C3 . . 122.8(2) ?
    C6 C5 C4 . . 121.6(3) ?
    C6 C5 H5A . . 119.2 ?
    C4 C5 H5A . . 119.2 ?
    C5 C6 C7 . . 119.0(3) ?
    C5 C6 H6A . . 120.5 ?
    C7 C6 H6A . . 120.5 ?
    C8 C7 C6 . . 121.6(3) ?
    C8 C7 C20A . . 117.5(8) ?
    C6 C7 C20A . . 120.9(8) ?
    C8 C7 C20 . . 120.7(4) ?
    C6 C7 C20 . . 117.7(4) ?
    C7 C8 C9 . . 119.3(3) ?
    C7 C8 H8A . . 120.4 ?
    C9 C8 H8A . . 120.4 ?
    N1 C9 C8 . . 121.8(2) ?
    N1 C9 C4 . . 118.2(2) ?
    C8 C9 C4 . . 120.1(2) ?
    N1 C10 C11 . . 113.9(2) ?
    N1 C10 H10A . . 108.8 ?
    C11 C10 H10A . . 108.8 ?
    N1 C10 H10B . . 108.8 ?
    C11 C10 H10B . . 108.8 ?
    H10A C10 H10B . . 107.7 ?
    C12 C11 C16 . . 117.1(2) ?
    C12 C11 C10 . . 119.6(2) ?
    C16 C11 C10 . . 123.2(2) ?
    C13 C12 C11 . . 121.8(3) ?
    C13 C12 Cl1 . . 118.4(2) ?
    C11 C12 Cl1 . . 119.8(2) ?
    C14 C13 C12 . . 119.3(3) ?
    C14 C13 H13A . . 120.3 ?
    C12 C13 H13A . . 120.3 ?
    C13 C14 C15 . . 120.8(3) ?
    C13 C14 Cl2 . . 119.5(2) ?
    C15 C14 Cl2 . . 119.7(3) ?
    C16 C15 C14 . . 119.1(3) ?
    C16 C15 H15A . . 120.4 ?
    C14 C15 H15A . . 120.4 ?
    C15 C16 C11 . . 121.8(2) ?
    C15 C16 H16A . . 119.1 ?
    C11 C16 H16A . . 119.1 ?
    O2 C17 O1 . . 122.9(2) ?
    O2 C17 C2 . . 124.4(2) ?
    O1 C17 C2 . . 112.6(2) ?
    O1 C18 C19 . . 107.1(3) ?
    O1 C18 H18A . . 110.3 ?
    C19 C18 H18A . . 110.3 ?
    O1 C18 H18B . . 110.3 ?
    C19 C18 H18B . . 110.3 ?
    H18A C18 H18B . . 108.6 ?
    C18 C19 H19A . . 109.5 ?
    C18 C19 H19B . . 109.5 ?
    H19A C19 H19B . . 109.5 ?
    C18 C19 H19C . . 109.5 ?
    H19A C19 H19C . . 109.5 ?
    H19B C19 H19C . . 109.5 ?
loop_
    _geom_torsion_atom_site_label_1
    _geom_torsion_atom_site_label_2
    _geom_torsion_atom_site_label_3
    _geom_torsion_atom_site_label_4
    _geom_torsion_site_symmetry_1
    _geom_torsion_site_symmetry_2
    _geom_torsion_site_symmetry_3
    _geom_torsion_site_symmetry_4
    _geom_torsion
    _geom_torsion_publ_flag
    C9 N1 C1 C2 . . . . 3.1(4) ?
    C10 N1 C1 C2 . . . . -177.2(2) ?
    N1 C1 C2 C3 . . . . 1.6(4) ?
    N1 C1 C2 C17 . . . . -179.3(2) ?
    C1 C2 C3 O3 . . . . 174.7(3) ?
    C17 C2 C3 O3 . . . . -4.3(5) ?
    C1 C2 C3 C4 . . . . -3.8(4) ?
    C17 C2 C3 C4 . . . . 177.2(2) ?
    O3 C3 C4 C5 . . . . 3.0(4) ?
    C2 C3 C4 C5 . . . . -178.4(3) ?
    O3 C3 C4 C9 . . . . -176.8(3) ?
    C2 C3 C4 C9 . . . . 1.8(4) ?
    C9 C4 C5 C6 . . . . -0.8(4) ?
    C3 C4 C5 C6 . . . . 179.3(3) ?
    C4 C5 C6 C7 . . . . -2.1(5) ?
    C5 C6 C7 C8 . . . . 3.2(5) ?
    C5 C6 C7 C20A . . . . -177.6(8) ?
    C5 C6 C7 C20 . . . . -175.6(4) ?
    F3A C20A C7 C8 . . . . 49(2) ?
    F1A C20A C7 C8 . . . . 176.8(13) ?
    F2A C20A C7 C8 . . . . -65.8(19) ?
    F3A C20A C7 C6 . . . . -130.1(17) ?
    F1A C20A C7 C6 . . . . -2.5(18) ?
    F2A C20A C7 C6 . . . . 114.9(15) ?
    F3A C20A C7 C20 . . . . -159(16) ?
    F1A C20A C7 C20 . . . . -31(14) ?
    F2A C20A C7 C20 . . . . 86(15) ?
    F3 C20 C7 C8 . . . . 4.5(8) ?
    F2 C20 C7 C8 . . . . -124.1(6) ?
    F1 C20 C7 C8 . . . . 123.6(6) ?
    F3 C20 C7 C6 . . . . -176.7(6) ?
    F2 C20 C7 C6 . . . . 54.7(8) ?
    F1 C20 C7 C6 . . . . -57.6(8) ?
    F3 C20 C7 C20A . . . . -24(14) ?
    F2 C20 C7 C20A . . . . -153(15) ?
    F1 C20 C7 C20A . . . . 95(15) ?
    C6 C7 C8 C9 . . . . -1.3(4) ?
    C20A C7 C8 C9 . . . . 179.4(8) ?
    C20 C7 C8 C9 . . . . 177.5(4) ?
    C1 N1 C9 C8 . . . . 174.9(2) ?
    C10 N1 C9 C8 . . . . -4.8(4) ?
    C1 N1 C9 C4 . . . . -5.0(4) ?
    C10 N1 C9 C4 . . . . 175.2(2) ?
    C7 C8 C9 N1 . . . . 178.3(2) ?
    C7 C8 C9 C4 . . . . -1.7(4) ?
    C5 C4 C9 N1 . . . . -177.3(2) ?
    C3 C4 C9 N1 . . . . 2.6(4) ?
    C5 C4 C9 C8 . . . . 2.7(4) ?
    C3 C4 C9 C8 . . . . -177.4(2) ?
    C1 N1 C10 C11 . . . . -93.1(3) ?
    C9 N1 C10 C11 . . . . 86.7(3) ?
    N1 C10 C11 C12 . . . . 178.9(2) ?
    N1 C10 C11 C16 . . . . 3.4(3) ?
    C16 C11 C12 C13 . . . . 1.6(4) ?
    C10 C11 C12 C13 . . . . -174.2(2) ?
    C16 C11 C12 Cl1 . . . . -178.55(18) ?
    C10 C11 C12 Cl1 . . . . 5.6(3) ?
    C11 C12 C13 C14 . . . . -0.6(4) ?
    Cl1 C12 C13 C14 . . . . 179.5(2) ?
    C12 C13 C14 C15 . . . . -1.1(4) ?
    C12 C13 C14 Cl2 . . . . 178.5(2) ?
    C13 C14 C15 C16 . . . . 1.7(4) ?
    Cl2 C14 C15 C16 . . . . -177.9(2) ?
    C14 C15 C16 C11 . . . . -0.7(4) ?
    C12 C11 C16 C15 . . . . -0.9(4) ?
    C10 C11 C16 C15 . . . . 174.7(2) ?
    C18 O1 C17 O2 . . . . -1.4(4) ?
    C18 O1 C17 C2 . . . . 178.7(2) ?
    C1 C2 C17 O2 . . . . 9.3(4) ?
    C3 C2 C17 O2 . . . . -171.8(3) ?
    C1 C2 C17 O1 . . . . -170.9(2) ?
    C3 C2 C17 O1 . . . . 8.1(4) ?
    C17 O1 C18 C19 . . . . 176.4(3) ?
loop_
    _geom_hbond_atom_site_label_D
    _geom_hbond_atom_site_label_H
    _geom_hbond_atom_site_label_A
    _geom_hbond_site_symmetry_A
    _geom_hbond_distance_DH
    _geom_hbond_distance_HA
    _geom_hbond_distance_DA
    _geom_hbond_angle_DHA
    _geom_hbond_publ_flag
    C16 H16A O3 2_665 0.9300 2.5200 3.292(5) 141.00 yes
    C18 H18A F2 2_665 0.9700 2.5000 3.355(7) 147.00 yes
_iucr_refine_instructions_details
;
TITL sm54m in P-1  (RT)
CELL 0.71073   8.0904   9.5471  14.0469  77.299  76.198  67.488
ZERR    2.00   0.0023   0.0025   0.0044   0.006   0.005   0.004
LATT  1
SFAC C H N O F CL
UNIT 40 28 2 6 6 4
TEMP 24.000
SIZE 0.073 0.181 0.428
L.S. 10
BOND $H
FMAP 2 1 60
EADP F3A F1A
EADP C20A C7
DFIX 1.54 0.02 C20A C7
OMIT -4 -6 1
OMIT 3 2 0
OMIT 5 0 6
OMIT 5 1 8
PLAN 20
ACTA
CONF
WGHT      0.0711      0.3522
FVAR       0.72606   0.78414
CL1   6   -0.333236    0.736307    0.390290    11.00000    0.05722    0.09102 =
         0.06674   -0.01176    0.01250   -0.01872
CL2   6    0.240146    0.666237    0.547813    11.00000    0.11790    0.12602 =
         0.09063   -0.03775   -0.02560   -0.04642
PART   1
C20   1    0.144765    0.046008    0.238060    21.00000    0.09147    0.06181 =
         0.11557   -0.00974   -0.01567   -0.02841
F1    5    0.071062   -0.034557    0.204792    21.00000    0.11975    0.09727 =
         0.15621    0.00274   -0.03816   -0.07314
F2    5    0.299145   -0.060968    0.257703    21.00000    0.09927    0.09878 =
         0.20650    0.06867   -0.07217   -0.04832
F3    5    0.037491    0.091488    0.315445    21.00000    0.32505    0.08759 =
         0.12852   -0.01993    0.09181   -0.09368
SAME C20 > F3
PART   2
C20A  1    0.134081    0.055463    0.239102   -21.00000    0.06259    0.05255 =
         0.07787   -0.00794   -0.01511   -0.02080
F1A   5    0.207226   -0.077675    0.208253   -21.00000    0.09611    0.11647 =
         0.22686    0.01010    0.00579   -0.06563
F2A   5    0.204071    0.042019    0.317208   -21.00000    0.08273    0.14539 =
         0.07563    0.05301   -0.03809   -0.05653
F3A   5   -0.026082    0.078143    0.278072   -21.00000    0.09611    0.11647 =
         0.22686    0.01010    0.00579   -0.06563
PART   0
O1    4    0.359333    0.774710   -0.190809    11.00000    0.09746    0.06554 =
         0.05395   -0.01217    0.01197   -0.03340
O2    4    0.218759    0.928503   -0.076381    11.00000    0.10938    0.06447 =
         0.06958   -0.01999    0.01059   -0.03774
O3    4    0.403158    0.475697   -0.142027    11.00000    0.11433    0.07214 =
         0.08029   -0.02854    0.03941   -0.02253
N1    3    0.063779    0.592872    0.117066    11.00000    0.05355    0.04977 =
         0.04812   -0.01246    0.00060   -0.01383
C1    1    0.113934    0.698939    0.048302    11.00000    0.05580    0.05090 =
         0.05257   -0.01392   -0.00494   -0.01537
AFIX  43
H1A   2    0.065186    0.799679    0.061135    11.00000   -1.20000
AFIX   0
C2    1    0.230905    0.669428   -0.038714    11.00000    0.05199    0.05288 =
         0.04861   -0.01032   -0.00272   -0.01785
C3    1    0.306472    0.514696   -0.063003    11.00000    0.05385    0.06015 =
         0.05690   -0.01530    0.00246   -0.00883
C4    1    0.255779    0.400763    0.014548    11.00000    0.04768    0.05230 =
         0.05819   -0.01535   -0.00612   -0.00912
C5    1    0.325757    0.247120   -0.000761    11.00000    0.06146    0.05757 =
         0.06917   -0.01978   -0.00246   -0.00668
AFIX  43
H5A   2    0.401835    0.220550   -0.060019    11.00000   -1.20000
AFIX   0
C6    1    0.284979    0.135294    0.069250    11.00000    0.07510    0.05146 =
         0.08682   -0.01759   -0.01369   -0.01317
AFIX  43
H6A   2    0.329408    0.034388    0.057022    11.00000   -1.20000
AFIX   0
C7    1    0.176263    0.174695    0.158840    11.00000    0.06259    0.05255 =
         0.07787   -0.00794   -0.01511   -0.02080
C8    1    0.101948    0.323731    0.176846    11.00000    0.05482    0.05853 =
         0.06011   -0.00865   -0.00632   -0.02117
AFIX  43
H8A   2    0.027472    0.348136    0.236878    11.00000   -1.20000
AFIX   0
C9    1    0.139438    0.438802    0.103832    11.00000    0.04764    0.04814 =
         0.05529   -0.01307   -0.00699   -0.01395
C10   1   -0.070475    0.644269    0.205091    11.00000    0.05110    0.05540 =
         0.05516   -0.01685    0.00654   -0.01295
AFIX  23
H10A  2   -0.146094    0.581238    0.224729    11.00000   -1.20000
H10B  2   -0.148365    0.749015    0.187575    11.00000   -1.20000
AFIX   0
C11   1    0.012178    0.636997    0.291695    11.00000    0.05437    0.04105 =
         0.04916   -0.00757    0.00336   -0.01835
C12   1   -0.099867    0.684758    0.378755    11.00000    0.05580    0.04979 =
         0.04905   -0.00388    0.00692   -0.01960
C13   1   -0.031199    0.692990    0.457294    11.00000    0.07813    0.07006 =
         0.05177   -0.01566    0.00949   -0.02588
AFIX  43
H13A  2   -0.108901    0.726192    0.514752    11.00000   -1.20000
AFIX   0
C14   1    0.152939    0.651724    0.449908    11.00000    0.08152    0.06824 =
         0.05910   -0.01314   -0.00907   -0.03095
C15   1    0.269279    0.599933    0.365868    11.00000    0.06215    0.06156 =
         0.07564   -0.01398   -0.00781   -0.02607
AFIX  43
H15A  2    0.394228    0.569491    0.361947    11.00000   -1.20000
AFIX   0
C16   1    0.198322    0.593793    0.287773    11.00000    0.05616    0.05691 =
         0.05786   -0.01559    0.00445   -0.02075
AFIX  43
H16A  2    0.276955    0.559811    0.230737    11.00000   -1.20000
AFIX   0
C17   1    0.267042    0.804560   -0.102071    11.00000    0.05414    0.06176 =
         0.05294   -0.01194   -0.00261   -0.02102
C18   1    0.397110    0.901106   -0.258204    11.00000    0.08357    0.07239 =
         0.06203   -0.00734    0.00605   -0.03878
AFIX  23
H18A  2    0.461148    0.943870   -0.228972    11.00000   -1.20000
H18B  2    0.284818    0.981093   -0.273021    11.00000   -1.20000
AFIX   0
C19   1    0.511092    0.839758   -0.349903    11.00000    0.13696    0.10011 =
         0.06406   -0.02177    0.02269   -0.05851
AFIX 137
H19A  2    0.527711    0.922652   -0.399318    11.00000   -1.50000
H19B  2    0.452100    0.787747   -0.374014    11.00000   -1.50000
H19C  2    0.627172    0.769202   -0.335673    11.00000   -1.50000
HKLF 4 1 -0.5 0 0.5 -1 0 0 -0.5 -1 0.5
REM  sm54m in P-1  (RT)
REM R1 =  0.0563 for   2759 Fo > 4sig(Fo)  and  0.1083 for all   5071 data
REM    288 parameters refined using      7 restraints
END
WGHT      0.0711      0.3522
REM Highest difference peak  0.355,  deepest hole -0.336,  1-sigma level  0.045
Q1    1   0.2489  0.7627  0.5028  11.00000  0.05    0.35
Q2    1   0.4570  0.5110 -0.1021  11.00000  0.05    0.31
Q3    1   0.0116  0.0207  0.2546  11.00000  0.05    0.28
Q4    1  -0.2609  0.7862  0.4008  11.00000  0.05    0.24
Q5    1  -0.2812  0.6348  0.4008  11.00000  0.05    0.24
Q6    1   0.1207  0.6877  0.5565  11.00000  0.05    0.21
Q7    1   0.3295  0.5023 -0.1380  11.00000  0.05    0.20
Q8    1   0.4344  0.2742 -0.1220  11.00000  0.05    0.19
Q9    1   0.6064  0.2256 -0.1020  11.00000  0.05    0.19
Q10   1   0.2835  0.7218 -0.0558  11.00000  0.05    0.18
Q11   1   0.3975  0.1515 -0.1453  11.00000  0.05    0.18
Q12   1   0.3845  0.3579 -0.1833  11.00000  0.05    0.17
Q13   1  -0.0697  0.6990  0.3157  11.00000  0.05    0.17
Q14   1   0.1606  0.6808 -0.0078  11.00000  0.05    0.17
Q15   1  -0.3748  0.7348  0.3322  11.00000  0.05    0.16
Q16   1   0.1763  0.4104  0.0391  11.00000  0.05    0.16
Q17   1   0.1355  0.1190  0.3401  11.00000  0.05    0.16
Q18   1   0.1148  0.9336 -0.1158  11.00000  0.05    0.16
Q19   1   0.1523  0.9225 -0.1072  11.00000  0.05    0.16
Q20   1  -0.0409  0.1236  0.2838  11.00000  0.05    0.16
;
