# Supplementary material for: Ethyl 1-(2,4-dichloro­benz­yl)-4-oxo-7-trifluoro­meth­yl-1,4-dihydro­quinoline-3-carboxyl­ate
Source: Acta Crystallogr Sect E Struct Rep Online. 2012 Jan 18;68(Pt 2):o435–6. doi: 10.1107/S1600536812001249 (PMC3275192; doi:10.1107/S1600536812001249)
Supplement: Supplementary file 2 [file e-68-0o435-Isup2.hkl]

# 
# h,k,l, Fc-squared, Fo-squared, sigma(Fo-squared) and status flag 
# 
data_I
_shelx_title ' sm54m in P-1  (RT)' 
_shelx_refln_list_code          4 
_shelx_F_calc_maximum      137.98 
_exptl_crystal_F_000       452.00 
_reflns_d_resolution_high  0.7317 
 
loop_ 
 _symmetry_equiv_pos_as_xyz 
 'x, y, z' 
 '-x, -y, -z' 
 
_cell_length_a     8.0904 
_cell_length_b     9.5471 
_cell_length_c    14.0469 
_cell_angle_alpha  77.299 
_cell_angle_beta   76.198 
_cell_angle_gamma  67.488 
 
_shelx_F_squared_multiplier     1.000 
 
loop_ 
 _refln_index_h 
 _refln_index_k 
 _refln_index_l 
 _refln_F_squared_calc 
 _refln_F_squared_meas 
 _refln_F_squared_sigma 
 _refln_observed_status 
   1   0   0     2935.29     2827.61     31.62 o 
   2   0   0     4344.06     4306.45     48.12 o 
   3   0   0      725.76      750.10     20.14 o 
   4   0   0        3.71        6.54      0.75 o 
   5   0   0      133.09      128.52      2.96 o 
   6   0   0        0.41        1.37      1.28 o 
   7   0   0        4.72       -0.05      1.96 o 
   8   0   0        0.01        0.75      1.61 o 
   9   0   0        5.65        5.93      3.03 o 
  10   0   0        0.28       -2.81      2.99 o 
  -9   1   0        3.67        0.57      2.22 o 
  -8   1   0       14.54       18.42      2.90 o 
  -7   1   0       49.51       59.94      4.96 o 
  -6   1   0        0.30       -1.20      1.20 o 
  -5   1   0      180.70      164.71      3.74 o 
  -4   1   0      359.58      344.16      5.13 o 
  -3   1   0      535.35      589.76      6.88 o 
  -2   1   0        0.02       -0.34      0.34 o 
  -1   1   0      954.07      865.34     10.01 o 
   0   1   0      883.55      930.50     11.60 o 
   1   1   0       17.21       14.40      1.17 o 
   2   1   0      261.01      273.33      9.32 o 
   4   1   0      447.32      450.68      8.04 o 
   5   1   0      413.80      435.65      8.19 o 
   6   1   0      124.61      130.99      4.54 o 
   7   1   0       81.71       78.31      3.70 o 
   8   1   0        7.26        7.50      2.06 o 
   9   1   0        0.80       -1.84      1.84 o 
  10   1   0        0.49       -0.11      2.25 o 
  -9   2   0       10.87        5.24      2.79 o 
  -8   2   0        0.87       -0.85      1.98 o 
  -7   2   0       43.40       44.63      3.92 o 
  -6   2   0       12.53       10.39      1.54 o 
  -5   2   0       71.02       81.73      3.74 o 
  -4   2   0        9.61       10.87      1.14 o 
  -3   2   0     1223.22     1246.06     16.27 o 
  -2   2   0      526.16      543.98      7.45 o 
  -1   2   0      533.75      526.47      7.14 o 
   0   2   0      756.19      855.09     10.97 o 
   2   2   0       48.88       56.08      3.31 o 
   4   2   0      562.14      655.77     21.78 o 
   5   2   0       20.74       17.68      3.64 o 
   6   2   0       91.40       65.46      2.10 o 
   7   2   0        8.95       13.57      1.87 o 
   8   2   0        4.46        1.59      2.84 o 
   9   2   0       24.64       25.79      4.48 o 
  10   2   0        0.42        0.09      2.16 o 
  -8   3   0       16.82       18.38      3.28 o 
  -7   3   0       88.02      101.72      3.66 o 
  -6   3   0       60.47       60.97      3.87 o 
  -5   3   0        0.03       -0.26      1.04 o 
  -4   3   0       66.39       63.94      3.31 o 
  -3   3   0        0.03       -0.61      0.61 o 
  -2   3   0       76.28       85.33      2.08 o 
  -1   3   0      485.20      571.21      8.83 o 
   0   3   0     2631.33     2657.88     33.18 o 
   1   3   0    11423.63    11379.72    125.89 o 
   2   3   0      553.96      547.15      7.96 o 
   3   3   0      107.41       97.38      5.14 o 
   4   3   0      728.88      785.13     25.70 o 
   5   3   0        6.86        4.74      2.23 o 
   6   3   0        3.14        4.24      2.43 o 
   7   3   0       21.73       30.04      2.92 o 
   8   3   0        2.44        3.91      2.68 o 
   9   3   0        0.97        0.14      1.72 o 
  10   3   0        2.51        4.81      3.10 o 
  -8   4   0        6.47        6.59      4.28 o 
  -7   4   0        0.70        0.07      1.46 o 
  -6   4   0       54.29       57.08      4.38 o 
  -5   4   0       23.18       21.92      2.92 o 
  -4   4   0        2.33        2.07      1.52 o 
  -3   4   0      611.25      618.73     10.38 o 
  -2   4   0       14.62       20.07      1.31 o 
  -1   4   0     1768.66     1845.21     23.78 o 
   0   4   0      123.96      140.24      2.76 o 
   1   4   0      151.75      158.61      2.55 o 
   2   4   0        1.42        0.16      0.24 o 
   3   4   0        3.19        2.28      0.59 o 
   4   4   0     2757.28     2741.00     44.58 o 
   5   4   0       26.33       30.25      4.14 o 
   6   4   0      197.36      199.61     10.14 o 
   7   4   0       26.85       33.47      2.10 o 
   8   4   0        2.51       -0.46      1.28 o 
   9   4   0       37.70       43.62      3.35 o 
  10   4   0        0.51        0.22      1.79 o 
  -7   5   0        1.83        1.28      1.71 o 
  -6   5   0        1.07       -1.41      1.41 o 
  -5   5   0        7.43        5.62      1.96 o 
  -4   5   0       11.43       11.60      3.21 o 
  -3   5   0       34.78       31.13      2.11 o 
  -2   5   0       56.44       65.83      2.22 o 
  -1   5   0       78.19       79.32      2.27 o 
   0   5   0      161.24      132.31      2.87 o 
   1   5   0      113.78       89.82      2.26 o 
   2   5   0       14.98       10.49      1.13 o 
   3   5   0        6.98        6.73      0.54 o 
   4   5   0      258.71      294.22      5.32 o 
   5   5   0      161.56      185.54      7.35 o 
   6   5   0        3.01        0.86      0.67 o 
   7   5   0        0.91       -0.37      1.61 o 
   8   5   0        0.13       -1.89      2.60 o 
   9   5   0       91.17       99.90      6.10 o 
  10   5   0       36.01       33.47      3.85 o 
  -7   6   0        0.01        4.69      3.60 o 
  -6   6   0        5.65        6.29      2.06 o 
  -5   6   0        0.07       -0.65      2.45 o 
  -4   6   0        0.64       -0.34      1.46 o 
  -3   6   0       42.75       45.81      2.74 o 
  -2   6   0       61.52       57.18      4.49 o 
  -1   6   0       31.58       32.77      2.16 o 
   0   6   0       23.86       25.77      1.58 o 
   1   6   0      572.90      584.55      8.65 o 
   2   6   0        1.71        3.68      0.76 o 
   5   6   0        2.73        0.29      0.93 o 
   6   6   0       41.42       33.67      2.10 o 
   7   6   0       16.63       13.66      1.59 o 
   8   6   0       10.66        7.35      1.69 o 
   9   6   0        0.58       -0.98      1.59 o 
  10   6   0        2.67        1.94      1.87 o 
  -6   7   0        1.71        2.28      2.44 o 
  -5   7   0        2.66        3.57      2.36 o 
  -4   7   0       26.32       23.59      3.37 o 
  -3   7   0       39.87       40.89      4.01 o 
  -2   7   0       53.90       64.51      4.07 o 
  -1   7   0       19.44       20.89      2.00 o 
   0   7   0       57.04       72.64      2.91 o 
   1   7   0       16.06       19.27      1.72 o 
   2   7   0       28.17       26.90      3.27 o 
   3   7   0      362.12      337.31      8.50 o 
   4   7   0       25.39        2.69      2.50 o 
   5   7   0       17.18       14.57      1.75 o 
   6   7   0        0.93        0.13      1.54 o 
   7   7   0        0.33        0.87      1.23 o 
   8   7   0       12.92       18.40      2.21 o 
   9   7   0        2.54        4.18      1.65 o 
  10   7   0        1.14       -0.39      1.69 o 
  -5   8   0        1.02        0.94      3.16 o 
  -4   8   0        0.67        3.15      2.38 o 
  -3   8   0        6.61        9.74      2.93 o 
  -2   8   0       14.11       13.78      2.39 o 
  -1   8   0        0.80       -0.85      1.51 o 
   0   8   0       19.51       11.85      1.71 o 
   1   8   0      286.65      320.43     18.64 o 
   2   8   0       96.08       94.17      3.78 o 
   3   8   0      590.18      632.52     12.51 o 
   4   8   0       27.20       28.88      1.76 o 
   5   8   0       31.09       28.08      2.50 o 
   6   8   0       22.13       22.15      2.59 o 
   7   8   0        1.27        3.93      1.52 o 
   8   8   0       10.12        9.77      1.94 o 
   9   8   0        9.43       15.53      2.32 o 
  10   8   0        4.41        6.21      2.02 o 
  -4   9   0        0.04        0.62      2.72 o 
  -3   9   0        1.51        2.42      2.78 o 
  -2   9   0        0.41        2.21      1.96 o 
  -1   9   0       29.70       36.59      4.05 o 
   0   9   0        1.61       -1.81      1.81 o 
   1   9   0       24.50       31.22      3.35 o 
   2   9   0       50.58       53.96      4.10 o 
   3   9   0        9.07        4.08      1.47 o 
   4   9   0        9.05        5.62      1.29 o 
   5   9   0        2.60        5.47      2.01 o 
   6   9   0       13.95       15.89      4.51 o 
   7   9   0        0.00        1.66      1.54 o 
   8   9   0       15.11       17.18      2.35 o 
   9   9   0        3.28        3.83      1.97 o 
  -3  10   0        0.11        1.75      3.19 o 
  -2  10   0        0.79        1.25      4.22 o 
  -1  10   0        0.00        0.82      2.38 o 
   0  10   0        0.00       -2.03      2.03 o 
   1  10   0        2.20        1.39      1.71 o 
   2  10   0        3.23        1.89      1.74 o 
   3  10   0        2.13        3.69      1.56 o 
   4  10   0        0.36       -0.43      1.22 o 
   5  10   0        0.07        0.74      1.97 o 
   6  10   0        1.24       -0.66      1.90 o 
   7  10   0        0.77       -0.64      1.59 o 
   8  10   0        0.41        3.67      1.96 o 
   9  10   0        1.24        0.48      2.03 o 
  -1  11   0        2.50        7.19      3.08 o 
   0  11   0        5.24        2.81      7.46 o 
   1  11   0        0.69       -2.12      2.12 o 
   2  11   0        8.03        3.69      2.10 o 
   3  11   0       10.17       14.06      3.05 o 
   4  11   0        9.00       10.18      1.90 o 
   5  11   0        1.99        3.58      2.45 o 
   6  11   0        1.98       -0.13      2.24 o 
   7  11   0        3.52        4.04      2.52 o 
   8  11   0        0.02       -0.19      2.24 o 
   1  12   0        1.17        0.59      2.52 o 
   2  12   0        3.58        3.53      2.57 o 
   3  12   0        0.02        0.21      1.92 o 
   4  12   0        0.28        0.45      2.21 o 
   5  12   0        3.33       11.30      3.46 o 
   6  12   0        0.62        1.51      2.73 o 
  -6 -12   1        1.24        1.56      2.73 o 
  -5 -12   1        4.15        5.23      2.95 o 
  -4 -12   1        0.28       -0.03      1.68 o 
  -3 -12   1        7.96        9.69      2.43 o 
  -2 -12   1        7.01        4.94      2.81 o 
  -1 -12   1        0.00       -2.45      2.45 o 
  -7 -11   1        3.11        5.68      2.71 o 
  -6 -11   1        0.70        3.64      2.50 o 
  -5 -11   1        3.41        1.01      2.48 o 
  -4 -11   1        0.17       -0.74      1.44 o 
  -3 -11   1        3.66        3.94      1.84 o 
  -2 -11   1        2.38       -1.81      1.81 o 
  -1 -11   1        1.69        2.29      2.57 o 
   0 -11   1        5.95        6.18      2.90 o 
   1 -11   1        0.00        0.34      2.67 o 
  -8 -10   1        0.00        2.92      2.08 o 
  -7 -10   1        1.62        1.55      3.13 o 
  -6 -10   1       18.25       17.98      3.09 o 
  -5 -10   1        1.06        1.20      2.05 o 
  -4 -10   1        1.19        2.05      1.36 o 
  -3 -10   1       19.70       20.52      2.39 o 
  -2 -10   1        0.47       -0.78      1.86 o 
  -1 -10   1       10.38        8.02      2.21 o 
   0 -10   1        5.90        7.60      2.79 o 
   1 -10   1        0.61       -1.83      3.67 o 
   2 -10   1        0.77       -0.54      2.51 o 
   3 -10   1        0.22       -0.94      5.29 o 
  -9  -9   1        1.18       -1.67      1.67 o 
  -8  -9   1        1.18        1.98      1.72 o 
  -7  -9   1        0.87        2.33      1.68 o 
  -6  -9   1        0.00       -1.35      1.35 o 
  -5  -9   1       42.43       46.71      4.05 o 
  -4  -9   1        3.61        1.22      1.18 o 
  -3  -9   1       18.45       13.22      1.89 o 
  -2  -9   1       41.58       44.73      3.19 o 
  -1  -9   1       90.46      101.08      5.25 o 
   0  -9   1        9.64        9.27      2.53 o 
   1  -9   1        5.62        9.20      2.74 o 
   2  -9   1        0.96        1.91      1.99 o 
   3  -9   1        0.48       -1.13      2.42 o 
   4  -9   1        0.00        0.65      2.72 o 
  -9  -8   1        0.04        0.66      1.69 o 
  -8  -8   1        0.17        0.34      1.53 o 
  -7  -8   1        9.52       13.21      2.07 o 
  -6  -8   1       14.93       16.65      2.18 o 
  -5  -8   1       13.16        9.92      1.81 o 
  -4  -8   1       10.59        8.30      1.33 o 
  -3  -8   1        4.55        3.44      1.37 o 
  -2  -8   1       51.07       66.04      3.46 o 
  -1  -8   1       66.35       67.25      3.79 o 
   0  -8   1       62.63       63.19      3.92 o 
   1  -8   1       10.77        7.22      2.00 o 
   2  -8   1        5.93        3.79      1.85 o 
   3  -8   1        1.70       -0.34      3.08 o 
   4  -8   1        0.32       -1.71      2.57 o 
   5  -8   1        0.57        3.07      2.79 o 
 -10  -7   1        5.25        5.06      2.10 o 
  -9  -7   1        0.02        0.76      1.66 o 
  -8  -7   1        3.86        2.87      1.61 o 
  -7  -7   1        2.46        0.79      2.41 o 
  -6  -7   1       17.66       11.98      1.88 o 
  -5  -7   1       42.95       51.80      2.92 o 
  -4  -7   1        5.09        7.47      2.37 o 
  -3  -7   1      219.64      245.38      5.88 o 
  -2  -7   1       40.05       50.26      2.91 o 
  -1  -7   1      197.10      190.81      4.61 o 
   0  -7   1       12.54       20.21      2.01 o 
   1  -7   1        1.02       -1.36      1.36 o 
   2  -7   1       18.92       31.34      6.45 o 
   3  -7   1        2.77       -1.57      1.93 o 
   4  -7   1        1.27        0.20      2.13 o 
   5  -7   1       14.39       24.08      4.91 o 
   6  -7   1        1.94       -2.14      2.98 o 
 -10  -6   1        0.03       -0.96      2.58 o 
  -9  -6   1        9.82       11.98      4.68 o 
  -8  -6   1        0.26       -0.05      1.51 o 
  -7  -6   1        0.07       -1.08      1.08 o 
  -6  -6   1       74.27       89.36      3.39 o 
  -5  -6   1       43.71       41.73      2.48 o 
  -3  -6   1       75.60       77.04      2.05 o 
  -2  -6   1      257.15      262.25      5.39 o 
  -1  -6   1      415.72      420.94      6.67 o 
   0  -6   1       26.62       35.77      1.85 o 
   1  -6   1       59.31       56.56      2.40 o 
   2  -6   1        1.10       -0.29      1.08 o 
   3  -6   1        1.75        1.52      1.45 o 
   4  -6   1        1.53        0.45      1.57 o 
   5  -6   1        3.18        1.75      1.65 o 
   6  -6   1        1.23        1.07      1.81 o 
   7  -6   1        0.66        1.28      2.38 o 
 -10  -5   1        3.78        4.62      2.28 o 
  -9  -5   1       11.63       10.68      4.83 o 
  -8  -5   1        3.22        3.14      2.04 o 
  -7  -5   1       38.07       32.74      2.35 o 
  -6  -5   1       66.81       88.75      4.58 o 
  -5  -5   1       98.31      118.79      4.65 o 
  -4  -5   1        0.91        0.38      0.66 o 
  -3  -5   1        2.24        0.16      0.35 o 
  -2  -5   1      299.83      306.39      6.55 o 
  -1  -5   1     2787.73     2879.02     36.34 o 
   0  -5   1        7.91       13.30      1.20 o 
   1  -5   1       52.65       48.64      1.97 o 
   2  -5   1       68.30       80.71      2.43 o 
   3  -5   1        9.09       12.45      1.54 o 
   4  -5   1        3.05        1.94      1.35 o 
   5  -5   1        1.67        1.90      1.53 o 
   6  -5   1        6.60        8.48      1.89 o 
   7  -5   1        5.17        5.98      2.85 o 
 -10  -4   1        6.98        8.36      2.50 o 
  -9  -4   1        1.02        2.14      1.90 o 
  -8  -4   1        3.74        1.89      1.51 o 
  -7  -4   1        3.03        0.94      1.20 o 
  -6  -4   1       33.43       25.89      1.44 o 
  -5  -4   1      297.79      318.47      8.58 o 
  -4  -4   1       23.98       31.47      2.98 o 
  -3  -4   1       11.49       16.34      1.30 o 
  -2  -4   1     1000.22      991.98     11.01 o 
  -1  -4   1       25.29       28.87      1.27 o 
   0  -4   1       12.65       14.26      1.30 o 
   1  -4   1       41.42       31.59      1.68 o 
   2  -4   1      179.73      178.30      4.23 o 
   3  -4   1      163.82      169.68      4.01 o 
   4  -4   1       39.03       40.18      2.59 o 
   5  -4   1       16.72       16.63      1.93 o 
   6  -4   1        1.84        4.50      1.51 o 
   7  -4   1       12.67       13.18      2.02 o 
   8  -4   1        0.20       -3.39      3.39 o 
 -10  -3   1        1.80        2.05      2.18 o 
  -9  -3   1        2.47        0.57      2.69 o 
  -8  -3   1       13.15       14.81      2.60 o 
  -7  -3   1       13.13       12.15      1.84 o 
  -6  -3   1       62.67       55.56      2.02 o 
  -5  -3   1       17.49       22.85      1.58 o 
  -4  -3   1      290.34      254.33      4.91 o 
  -3  -3   1        3.75        6.66      0.66 o 
  -1  -3   1      288.55      263.01      4.39 o 
   0  -3   1     2174.32     2061.76     23.66 o 
   1  -3   1      194.98      187.33      3.26 o 
   2  -3   1      246.99      232.82      3.95 o 
   3  -3   1      283.77      283.42      4.80 o 
   4  -3   1       29.49       35.68      2.86 o 
   5  -3   1       14.34       13.70      1.69 o 
   6  -3   1        0.70        0.24      1.55 o 
   7  -3   1        3.28        1.76      1.33 o 
   8  -3   1        0.67        6.66      3.73 o 
 -10  -2   1        0.28        1.48      2.09 o 
  -9  -2   1        7.69       14.34      4.54 o 
  -8  -2   1       18.45       11.60      2.14 o 
  -7  -2   1       12.98       19.78      2.23 o 
  -6  -2   1       44.39       42.79      3.61 o 
  -5  -2   1       46.67       51.07      2.75 o 
  -4  -2   1       73.95       85.77      1.95 o 
  -3  -2   1       99.03       95.30      5.28 o 
  -2  -2   1      415.02      366.06      5.23 o 
  -1  -2   1     8551.28     8547.92     82.81 o 
   0  -2   1    13902.45    13978.87    171.68 o 
   1  -2   1     2928.22     2668.50     30.23 o 
   2  -2   1       12.86       12.54      0.87 o 
   3  -2   1      745.18      737.10      9.06 o 
   4  -2   1       13.43        8.99      0.75 o 
   5  -2   1        5.10        3.46      1.08 o 
   6  -2   1       21.23       23.53      4.11 o 
   7  -2   1        0.22        1.23      1.73 o 
   8  -2   1        5.04       10.41      2.70 o 
   9  -2   1        5.20        0.83      3.52 o 
 -10  -1   1        4.08        3.82      2.58 o 
  -9  -1   1        9.16        8.25      2.39 o 
  -8  -1   1        3.45        6.20      2.97 o 
  -7  -1   1       33.78       40.83      3.21 o 
  -6  -1   1        9.53       12.02      1.78 o 
  -5  -1   1       22.71       26.06      1.71 o 
  -4  -1   1     1276.98     1296.22     18.89 o 
  -3  -1   1       52.77       56.89      3.43 o 
  -2  -1   1     1217.47     1300.70     18.42 o 
  -1  -1   1       56.36       68.62      1.29 o 
   0  -1   1       84.00       63.87      1.18 o 
   1  -1   1      534.51      420.81      5.09 o 
   2  -1   1      571.57      510.15      6.17 o 
   3  -1   1     1622.83     1677.68     17.68 o 
   4  -1   1       80.86       81.15      2.26 o 
   5  -1   1      205.18      197.09      5.42 o 
   6  -1   1        4.48        3.98      1.52 o 
   7  -1   1        1.24        3.15      1.61 o 
   8  -1   1       41.12       34.04      4.03 o 
   9  -1   1        0.38        4.33      3.07 o 
  -9   0   1        2.81        1.06      2.12 o 
  -8   0   1       17.37       16.28      4.14 o 
  -7   0   1        8.52       10.55      2.10 o 
  -6   0   1      164.14      175.33      4.75 o 
  -5   0   1        0.05       -0.17      0.71 o 
  -4   0   1      108.17      114.41      5.91 o 
  -3   0   1       68.47       70.63      1.82 o 
  -2   0   1     2531.81     2581.76     31.94 o 
  -1   0   1      106.48       50.05      0.92 o 
   0   0   1      753.39      817.88     11.21 o 
   1   0   1        2.76       -0.30      0.30 o 
   2   0   1     7612.83     7594.64     92.68 o 
   3   0   1        2.60        1.40      0.53 o 
   4   0   1        4.40        2.89      0.68 o 
   5   0   1       66.47       67.08      1.97 o 
   6   0   1       11.40        8.01      1.62 o 
   7   0   1        2.08        3.65      1.60 o 
   8   0   1        7.26       12.80      3.62 o 
   9   0   1        3.85        1.66      2.05 o 
  10   0   1        0.37       -2.42      2.93 o 
  -9   1   1        0.58       -0.71      2.81 o 
  -8   1   1        0.17       -0.72      3.92 o 
  -7   1   1       11.44       11.19      2.25 o 
  -6   1   1        1.25        2.05      1.45 o 
  -5   1   1        5.16        2.86      1.81 o 
  -4   1   1       10.60       12.03      0.79 o 
  -3   1   1        1.07       -0.38      0.38 o 
  -2   1   1       93.21       88.28      1.37 o 
  -1   1   1     2151.91     2005.47     24.92 o 
   0   1   1        2.24        3.04      0.33 o 
   1   1   1       74.11       67.95      1.89 o 
   2   1   1      767.19      657.68     19.92 o 
   3   1   1     1180.69     1199.47     35.98 o 
   4   1   1      240.12      240.49      9.44 o 
   5   1   1       33.79       25.54      1.28 o 
   6   1   1      106.21      112.09      4.00 o 
   7   1   1        2.56        0.01      1.52 o 
   8   1   1       42.44       43.64      3.46 o 
   9   1   1        8.79        4.40      2.44 o 
  10   1   1        3.68        3.74      2.97 o 
  -9   2   1        0.90        0.47      2.51 o 
  -8   2   1        9.65       12.97      2.87 o 
  -7   2   1       22.08       26.55      3.21 o 
  -6   2   1       16.51       20.09      1.82 o 
  -5   2   1      147.10      161.77      3.71 o 
  -4   2   1      360.09      392.50      6.92 o 
  -3   2   1      350.49      316.45      5.00 o 
  -2   2   1      425.95      394.80      5.75 o 
  -1   2   1       67.07       63.28      1.79 o 
   0   2   1     1351.09     1427.32     19.85 o 
   1   2   1      758.01      726.98     16.54 o 
   2   2   1      408.00      361.24      8.38 o 
   3   2   1      259.53      277.99     10.01 o 
   4   2   1     1327.41     1441.61     43.80 o 
   5   2   1        3.47        1.91      1.75 o 
   6   2   1        2.05        0.68      0.62 o 
   7   2   1       72.62       69.00      3.28 o 
   8   2   1       12.20       12.79      2.00 o 
   9   2   1       20.84       20.03      2.66 o 
  10   2   1        6.65       11.91      2.74 o 
  -8   3   1        1.81        5.36      2.65 o 
  -7   3   1       30.85       29.94      2.50 o 
  -6   3   1      105.58      106.68      3.84 o 
  -5   3   1        1.24        1.17      1.79 o 
  -4   3   1       75.57       76.25      2.91 o 
  -3   3   1        2.83        2.65      0.91 o 
  -2   3   1        3.51        1.40      0.54 o 
  -1   3   1     1004.91     1005.10     13.25 o 
   0   3   1     1804.91     1801.52     25.21 o 
   1   3   1     1256.53     1203.40     13.77 o 
   2   3   1     1866.10     1810.52     29.41 o 
   3   3   1      382.63      349.24     19.13 o 
   4   3   1      158.03      154.84      7.16 o 
   5   3   1       32.45       29.55      3.83 o 
   6   3   1        4.03        6.46      2.39 o 
   7   3   1        9.62        4.92      2.70 o 
   8   3   1       12.26       12.18      1.82 o 
   9   3   1       19.73       21.17      5.44 o 
  10   3   1        0.01        0.19      1.98 o 
  -8   4   1        1.09        0.08      2.71 o 
  -7   4   1        1.41        0.72      1.56 o 
  -6   4   1       10.59       10.71      1.95 o 
  -5   4   1        7.51       12.01      1.81 o 
  -4   4   1       22.35       18.71      1.99 o 
  -3   4   1        0.03       -0.88      0.88 o 
  -2   4   1       60.39       47.30      2.39 o 
  -1   4   1     1206.04     1310.08     17.28 o 
   0   4   1       90.97      112.14      3.58 o 
   1   4   1      912.14      889.49     11.55 o 
   2   4   1       44.91       25.82      0.97 o 
   3   4   1       50.89       52.33      1.46 o 
   4   4   1        5.50        7.00      1.53 o 
   5   4   1      463.38      550.21     19.67 o 
   6   4   1       24.03       18.80      3.77 o 
   7   4   1      111.25      117.98      7.76 o 
   8   4   1        2.68        9.67      3.55 o 
   9   4   1        0.09        1.64      1.51 o 
  10   4   1       10.25       12.52      2.35 o 
  -7   5   1        3.42        1.64      2.53 o 
  -6   5   1        2.66        3.48      1.70 o 
  -5   5   1        0.06       -0.72      1.35 o 
  -4   5   1        7.55        9.18      2.60 o 
  -3   5   1      124.45      145.05      3.92 o 
  -2   5   1       11.99       10.49      1.19 o 
  -1   5   1       56.75       60.85      2.03 o 
   0   5   1      299.85      311.17      5.15 o 
   1   5   1       10.54        6.84      0.82 o 
   2   5   1       45.33       41.23      1.55 o 
   3   5   1        0.00       -0.41      0.60 o 
   4   5   1      205.68      177.37      3.51 o 
   5   5   1      140.35      143.14      5.53 o 
   6   5   1       35.53       43.51      3.76 o 
   7   5   1       26.13       42.19      5.69 o 
   8   5   1       33.27       38.38      5.92 o 
   9   5   1        0.31        2.03      1.52 o 
  10   5   1        4.70        9.36      2.10 o 
  -7   6   1        1.21        0.60      2.02 o 
  -6   6   1        0.09        2.81      2.48 o 
  -5   6   1       21.40       21.22      2.65 o 
  -4   6   1       13.22        9.12      1.95 o 
  -3   6   1       38.25       44.48      2.70 o 
  -2   6   1        0.73       -0.96      0.96 o 
  -1   6   1        5.69        2.41      0.92 o 
   0   6   1        5.65        1.85      0.82 o 
   1   6   1       26.79       23.00      1.42 o 
   2   6   1      181.15      148.46     11.60 o 
   3   6   1       25.54       35.44      1.40 o 
   4   6   1        2.47        2.31      0.98 o 
   5   6   1       28.52       24.84      1.84 o 
   6   6   1        0.09       -0.01      0.79 o 
   7   6   1        8.33       10.85      2.53 o 
   8   6   1        2.99        0.83      2.08 o 
   9   6   1        1.68        2.73      1.51 o 
  10   6   1        0.07        0.25      1.49 o 
  -6   7   1        0.23        0.65      2.70 o 
  -5   7   1        0.65        1.91      2.37 o 
  -4   7   1        8.26        5.91      4.37 o 
  -3   7   1        3.86       -0.68      2.15 o 
  -2   7   1       40.63       34.95      2.92 o 
  -1   7   1       32.89       38.53      2.48 o 
   0   7   1       62.68       75.10      4.80 o 
   1   7   1        0.32        0.79      0.93 o 
   3   7   1       11.01       12.47      1.91 o 
   4   7   1        0.37       -0.42      0.81 o 
   5   7   1        3.32        3.99      1.59 o 
   6   7   1      129.37      153.59      4.61 o 
   7   7   1       10.20       11.68      2.64 o 
   8   7   1        9.44        9.51      1.59 o 
   9   7   1        1.77        0.75      2.07 o 
  10   7   1        1.59        5.03      1.73 o 
  -5   8   1        3.63        1.31      2.57 o 
  -4   8   1        0.10        4.04      2.51 o 
  -3   8   1        7.41        2.81      2.60 o 
  -2   8   1        8.72        0.07      1.66 o 
  -1   8   1       17.60       19.10      2.38 o 
   0   8   1       15.83        9.00      1.60 o 
   1   8   1        6.07        7.45      1.77 o 
   2   8   1        6.27        5.77      1.60 o 
   3   8   1      609.95      607.93     13.01 o 
   4   8   1       21.97       24.52      3.17 o 
   5   8   1      102.68      113.12      5.53 o 
   6   8   1       36.19       27.20      2.49 o 
   7   8   1        0.34        0.56      1.28 o 
   8   8   1       14.74       18.53      2.21 o 
   9   8   1        4.89        1.51      1.61 o 
  10   8   1        1.91        0.40      1.76 o 
  -4   9   1        0.94        1.91      2.68 o 
  -3   9   1       11.19       14.92      3.91 o 
  -2   9   1        6.29       10.08      2.35 o 
  -1   9   1        0.47        0.90      2.01 o 
   0   9   1        6.89        2.59      1.96 o 
   1   9   1        0.30        2.19      1.71 o 
   2   9   1        1.40       -0.61      1.43 o 
   3   9   1        9.10       12.55      1.85 o 
   4   9   1       17.11       18.55      2.51 o 
   5   9   1        0.47       -0.11      1.64 o 
   6   9   1       12.45       10.99      2.33 o 
   7   9   1        0.40        1.63      1.54 o 
   8   9   1        1.24        0.14      1.57 o 
   9   9   1        0.05        1.57      1.77 o 
  -3  10   1        4.59        4.13      3.22 o 
  -2  10   1        1.90        3.61      2.64 o 
  -1  10   1        5.44        1.81      2.48 o 
   0  10   1        0.42        5.28      2.37 o 
   1  10   1        1.21        2.78      1.79 o 
   2  10   1        0.01        1.99      1.58 o 
   3  10   1        0.25        2.13      1.47 o 
   4  10   1        0.08        0.88      1.22 o 
   5  10   1        2.97        2.28      3.50 o 
   6  10   1        1.67        1.74      2.51 o 
   7  10   1        3.32        1.82      2.07 o 
   8  10   1        0.80        3.57      1.98 o 
   9  10   1        0.47       -0.65      1.95 o 
  -1  11   1        0.93        1.73      2.70 o 
   0  11   1        0.59        1.14      6.49 o 
   1  11   1       13.45       11.51      3.01 o 
   2  11   1        9.21       13.64      3.16 o 
   3  11   1        4.67        6.61      1.97 o 
   4  11   1        6.40        8.43      3.21 o 
   5  11   1        0.85        1.49      3.46 o 
   6  11   1        9.23       12.57      2.93 o 
   7  11   1        0.32        1.34      2.74 o 
   8  11   1        1.21        0.85      2.39 o 
   1  12   1        0.01       -1.88      2.42 o 
   2  12   1        5.54        5.62      3.01 o 
   3  12   1        0.27       -0.15      1.89 o 
   4  12   1        3.91       -0.40      1.55 o 
   5  12   1        3.30       -1.10      2.58 o 
   6  12   1        0.20       -0.68      2.56 o 
   7  12   1        4.43        9.03      3.02 o 
  -5 -12   2        0.64        2.11      2.65 o 
  -4 -12   2        0.94       -0.02      1.77 o 
  -3 -12   2        0.00        1.24      2.09 o 
  -2 -12   2        0.03        2.48      2.70 o 
  -7 -11   2        1.87        3.19      2.57 o 
  -6 -11   2        1.48        2.07      3.67 o 
  -5 -11   2       38.04       35.14      4.45 o 
  -4 -11   2        1.92       -0.64      1.54 o 
  -3 -11   2        9.34        9.27      2.25 o 
  -2 -11   2       21.08       15.04      2.63 o 
  -1 -11   2        3.76        3.13      4.69 o 
   0 -11   2        6.66        6.68      2.92 o 
   1 -11   2        0.77       -1.01      2.55 o 
  -8 -10   2        1.23        0.25      1.96 o 
  -7 -10   2        0.02       -0.09      2.18 o 
  -6 -10   2        2.11        0.93      2.74 o 
  -5 -10   2        4.51        6.75      2.49 o 
  -4 -10   2        3.97        5.10      1.67 o 
  -3 -10   2        5.23        5.02      1.78 o 
  -2 -10   2       41.68       54.69      3.85 o 
  -1 -10   2        0.00        1.73      1.81 o 
   0 -10   2        2.26       -1.10      2.26 o 
   1 -10   2       15.50       15.71      3.29 o 
   2 -10   2        0.19       -3.33      3.33 o 
   3 -10   2        4.56        4.10      3.15 o 
  -9  -9   2        0.40       -1.79      1.79 o 
  -8  -9   2        0.30        2.71      1.85 o 
  -7  -9   2        0.76       -0.37      2.47 o 
  -6  -9   2       11.08        8.90      2.46 o 
  -5  -9   2        3.03        3.96      1.82 o 
  -4  -9   2        7.02        7.98      1.57 o 
  -3  -9   2        0.88        1.20      1.58 o 
  -2  -9   2        0.83       -0.10      1.46 o 
  -1  -9   2        1.64        0.52      1.67 o 
   0  -9   2        0.19        0.39      1.99 o 
   1  -9   2        0.78        1.84      3.32 o 
   2  -9   2        4.27        1.87      2.06 o 
   3  -9   2        0.44        2.10      2.54 o 
   4  -9   2        1.02        0.08      4.05 o 
  -9  -8   2        0.10       -0.92      1.72 o 
  -8  -8   2        5.38        2.39      1.75 o 
  -7  -8   2       17.06       12.85      2.18 o 
  -6  -8   2       18.91       18.41      2.33 o 
  -5  -8   2       51.56       50.33      3.57 o 
  -4  -8   2       11.59        5.65      1.24 o 
  -3  -8   2        0.34        0.47      1.43 o 
  -2  -8   2      375.13      418.51      9.46 o 
  -1  -8   2      151.66      144.74      4.86 o 
   0  -8   2        0.63        2.42      1.60 o 
   1  -8   2        0.49       -1.55      1.68 o 
   2  -8   2        1.58        0.57      1.66 o 
   3  -8   2        5.44        8.44      2.75 o 
   4  -8   2        0.35        0.80      2.49 o 
   5  -8   2        0.00       -0.90      3.55 o 
 -10  -7   2        4.09        2.96      2.10 o 
  -9  -7   2        0.01       -0.18      1.69 o 
  -8  -7   2        0.00        1.71      1.56 o 
  -7  -7   2        2.63        8.28      1.77 o 
  -6  -7   2        1.33        0.53      1.28 o 
  -5  -7   2       39.41       53.63      3.04 o 
  -4  -7   2        8.76        8.22      0.91 o 
  -3  -7   2        3.81        7.53      1.41 o 
  -2  -7   2      115.09      125.31      5.46 o 
  -1  -7   2     1691.13     1644.17     24.77 o 
   0  -7   2       44.30       40.14      2.54 o 
   1  -7   2      100.47       98.31      3.48 o 
   2  -7   2       33.97       33.12      2.92 o 
   3  -7   2        0.04       -0.07      1.94 o 
   4  -7   2       17.39       13.85      2.97 o 
   5  -7   2        0.50       -0.41      2.90 o 
   6  -7   2        0.03       -0.19      3.00 o 
 -10  -6   2        1.00        0.70      4.18 o 
  -9  -6   2        5.18        9.51      2.54 o 
  -8  -6   2       26.50       29.25      7.01 o 
  -7  -6   2        0.72        0.18      3.12 o 
  -6  -6   2        0.93       -0.21      1.12 o 
  -5  -6   2      210.16      208.10      5.62 o 
  -4  -6   2       14.04        0.23      0.61 o 
  -3  -6   2       53.23       62.62      1.95 o 
  -2  -6   2       19.34       22.48      2.34 o 
  -1  -6   2       31.32       37.39      2.10 o 
   0  -6   2       58.49       57.40      2.25 o 
   1  -6   2        8.98        9.04      1.15 o 
   2  -6   2      192.36      218.72      5.16 o 
   3  -6   2        3.85        2.40      1.52 o 
   4  -6   2       57.24       55.66      3.55 o 
   5  -6   2       10.51        8.61      2.08 o 
   6  -6   2        0.65       -0.24      2.07 o 
   7  -6   2        2.32        1.13      2.34 o 
 -10  -5   2        5.95        3.76      2.32 o 
  -9  -5   2        0.00       -1.02      2.21 o 
  -8  -5   2       25.42       27.15      2.89 o 
  -7  -5   2        3.87        4.40      1.55 o 
  -6  -5   2       37.08       41.10      6.20 o 
  -5  -5   2       26.11       28.38      2.82 o 
  -3  -5   2      237.44      241.27      3.42 o 
  -2  -5   2        6.12        6.28      0.77 o 
  -1  -5   2     2206.41     2171.10     27.82 o 
   0  -5   2       25.13       29.26      1.58 o 
   1  -5   2       55.91       50.99      2.04 o 
   2  -5   2       44.30       45.22      2.12 o 
   3  -5   2        6.37        5.53      1.21 o 
   4  -5   2       10.76        9.50      1.69 o 
   5  -5   2       11.14       11.33      1.99 o 
   6  -5   2        0.16       -0.02      1.41 o 
   7  -5   2        2.24        3.65      2.11 o 
 -10  -4   2       19.88       16.45      4.81 o 
  -9  -4   2       31.50       36.52      5.67 o 
  -8  -4   2      108.85      116.77      4.93 o 
  -7  -4   2       26.91       34.31      2.80 o 
  -6  -4   2       28.25       35.93      3.98 o 
  -5  -4   2       62.33       66.38      2.46 o 
  -4  -4   2      114.71      142.51      4.02 o 
  -3  -4   2        1.24        2.13      0.48 o 
  -2  -4   2     2779.16     3070.97     35.27 o 
  -1  -4   2      490.35      534.97      6.47 o 
   0  -4   2        7.22        8.63      1.14 o 
   1  -4   2      239.32      243.65      3.90 o 
   2  -4   2       76.25       83.49      2.11 o 
   3  -4   2      232.98      209.12      4.60 o 
   4  -4   2        9.73        9.07      1.49 o 
   5  -4   2        2.24        4.46      1.84 o 
   6  -4   2        6.44        4.49      1.59 o 
   7  -4   2        3.78        5.19      3.49 o 
   8  -4   2        0.03       -0.28      3.46 o 
 -10  -3   2        1.13        5.68      2.42 o 
  -9  -3   2        3.09        1.97      3.21 o 
  -8  -3   2        2.87        1.91      2.27 o 
  -7  -3   2       29.80       30.69      5.22 o 
  -6  -3   2       55.68       57.25      3.01 o 
  -5  -3   2       78.60       66.28      2.25 o 
  -4  -3   2      970.45      967.61     16.68 o 
  -3  -3   2      374.33      424.47      6.27 o 
  -2  -3   2     2396.12     2478.90     34.57 o 
  -1  -3   2       17.77       12.78      0.73 o 
   0  -3   2      192.27      184.82      3.14 o 
   1  -3   2      218.11      193.81      3.76 o 
   2  -3   2      138.72      149.35      2.68 o 
   3  -3   2     1441.61     1601.57     19.06 o 
   4  -3   2        2.37        1.09      1.21 o 
   5  -3   2      139.64      138.35      4.12 o 
   6  -3   2        5.37        5.76      1.48 o 
   7  -3   2        5.88        5.95      2.58 o 
   8  -3   2       38.02       32.59      5.31 o 
 -10  -2   2        5.59        1.83      2.72 o 
  -9  -2   2        0.19       -1.75      1.75 o 
  -8  -2   2       16.42       19.00      2.63 o 
  -7  -2   2        5.94        6.41      1.72 o 
  -6  -2   2        9.04       11.06      1.47 o 
  -5  -2   2       74.30       66.76      2.04 o 
  -4  -2   2      174.26      195.90      3.78 o 
  -3  -2   2       24.81       36.60      3.44 o 
  -1  -2   2     7491.55     7333.96     75.69 o 
   0  -2   2     3794.91     3794.02     43.01 o 
   1  -2   2     1318.13     1252.21     16.04 o 
   2  -2   2      602.29      554.16      7.65 o 
   3  -2   2        2.53        1.18      0.59 o 
   4  -2   2      192.84      189.06      4.41 o 
   5  -2   2        0.23        1.33      0.98 o 
   6  -2   2       30.91       34.20      2.02 o 
   7  -2   2        0.38        1.09      1.72 o 
   8  -2   2       35.75       43.53      5.56 o 
   9  -2   2       24.88       14.43      4.43 o 
 -10  -1   2        0.34        0.20      2.27 o 
  -9  -1   2        3.32        4.49      2.25 o 
  -8  -1   2        0.76       -0.83      1.59 o 
  -7  -1   2       29.03       39.40      3.23 o 
  -6  -1   2       77.43       80.79      4.14 o 
  -5  -1   2       14.15       15.42      1.22 o 
  -4  -1   2      620.44      598.56      9.48 o 
  -3  -1   2      179.83      158.37      2.34 o 
  -1  -1   2        3.64        1.42      0.28 o 
   0  -1   2       20.20       10.57      0.51 o 
   1  -1   2      197.27      171.34      2.32 o 
   2  -1   2     1546.10     1571.39     18.00 o 
   3  -1   2      449.85      426.26      5.46 o 
   4  -1   2       13.51       17.92      1.11 o 
   5  -1   2       24.24       24.99      1.26 o 
   6  -1   2      101.22      101.41      4.26 o 
   7  -1   2        3.12        0.38      1.46 o 
   8  -1   2        1.77        2.30      2.14 o 
   9  -1   2       10.46       12.99      3.85 o 
  -9   0   2        1.92       -1.23      2.00 o 
  -8   0   2        8.47        4.09      2.03 o 
  -7   0   2       23.02       21.17      2.70 o 
  -6   0   2       29.99       32.80      2.34 o 
  -5   0   2      280.11      299.97      6.17 o 
  -4   0   2     1305.98     1459.61     18.77 o 
  -3   0   2      184.82      164.07      3.07 o 
  -2   0   2      585.86      610.20      8.94 o 
  -1   0   2        0.40        1.42      0.28 o 
   0   0   2       15.21        7.45      0.41 o 
   1   0   2      977.38      864.81     12.01 o 
   2   0   2     7827.35     8169.43     99.77 o 
   3   0   2      480.21      489.54     10.49 o 
   4   0   2       21.63       30.75      2.91 o 
   5   0   2       11.73       10.56      1.13 o 
   6   0   2        0.54       -0.21      1.13 o 
   7   0   2        4.02        2.03      1.48 o 
   8   0   2       41.91       29.84      3.12 o 
   9   0   2        2.33       -1.51      2.36 o 
  10   0   2        8.99       13.00      4.01 o 
  -9   1   2        8.81        7.21      2.75 o 
  -8   1   2        1.90        0.94      2.07 o 
  -7   1   2       14.95       16.52      2.60 o 
  -6   1   2       29.34       30.14      1.33 o 
  -5   1   2        5.53        7.94      1.01 o 
  -4   1   2      247.85      226.40      3.38 o 
  -3   1   2      261.59      285.58      5.05 o 
  -2   1   2      298.63      279.05      4.11 o 
  -1   1   2      126.63      178.07      3.05 o 
   0   1   2    15170.07    14723.85    180.61 o 
   1   1   2        7.87       15.23      0.44 o 
   2   1   2    18739.91    18854.10    536.61 o 
   3   1   2     1072.69     1063.77     31.87 o 
   4   1   2       13.93        0.22      0.83 o 
   5   1   2      383.30      374.45      6.96 o 
   6   1   2       92.12       89.11      6.65 o 
   7   1   2      130.47      133.95      4.82 o 
   8   1   2       24.35       23.62      4.45 o 
   9   1   2        0.58        0.67      1.73 o 
  10   1   2        1.74        2.32      2.81 o 
  -9   2   2        1.28        2.45      4.75 o 
  -8   2   2       13.69       17.21      5.91 o 
  -7   2   2       12.37       16.59      2.81 o 
  -6   2   2        6.38        6.45      1.43 o 
  -5   2   2       36.36       37.54      2.02 o 
  -4   2   2       29.60       34.30      1.86 o 
  -3   2   2        2.31        4.45      0.61 o 
  -2   2   2     1042.09     1010.77     13.34 o 
  -1   2   2      339.65      414.36      6.47 o 
   0   2   2     1715.23     1566.23     19.67 o 
   1   2   2        2.41        0.19      0.20 o 
   2   2   2      719.36      783.53     16.69 o 
   3   2   2      260.69      264.40      9.39 o 
   4   2   2      204.07      200.71      8.12 o 
   5   2   2      127.42      130.86      6.66 o 
   6   2   2       64.07       64.34      4.92 o 
   7   2   2      116.31      110.03      3.91 o 
   8   2   2        0.05        1.97      1.43 o 
   9   2   2        0.15       -0.23      1.58 o 
  10   2   2        6.34       12.96      3.37 o 
  -8   3   2        1.49       -2.17      2.17 o 
  -7   3   2      100.17      102.32      3.94 o 
  -6   3   2        1.28        4.52      1.53 o 
  -5   3   2       50.93       49.96      2.74 o 
  -4   3   2        4.04        1.07      1.17 o 
  -3   3   2      200.85      214.39      3.97 o 
  -2   3   2       41.74       41.29      1.52 o 
  -1   3   2       69.31       68.29      1.82 o 
   0   3   2     1321.87     1174.00     16.78 o 
   1   3   2     1939.19     1815.26     19.14 o 
   2   3   2       88.94       84.07      2.13 o 
   4   3   2      382.70      473.58     16.25 o 
   5   3   2       98.63      115.78      6.27 o 
   6   3   2       30.37       33.83      4.26 o 
   7   3   2        5.75        2.16      2.62 o 
   8   3   2        0.15        0.50      1.12 o 
   9   3   2       10.45        4.26      2.35 o 
  10   3   2        5.41        4.11      2.10 o 
  -8   4   2        2.06        0.99      1.52 o 
  -7   4   2       42.80       46.61      4.24 o 
  -6   4   2       22.00       23.87      2.45 o 
  -5   4   2       23.51       28.02      2.47 o 
  -4   4   2       56.96       65.47      5.17 o 
  -3   4   2       62.81       72.33      2.77 o 
  -2   4   2      169.04      194.27      3.42 o 
  -1   4   2      148.61      179.06      3.42 o 
   0   4   2       40.39       61.18      3.70 o 
   1   4   2     1226.51     1197.29     14.29 o 
   2   4   2      230.02      239.15      4.32 o 
   3   4   2       36.88       39.07      1.36 o 
   4   4   2      415.08      365.51      9.51 o 
   5   4   2       86.84       86.17      3.87 o 
   6   4   2       48.34       45.34      5.00 o 
   7   4   2       56.43       48.43      5.70 o 
   8   4   2        5.35        3.34      3.07 o 
   9   4   2        0.23       -0.26      2.19 o 
  10   4   2        0.11       -0.63      1.73 o 
  -7   5   2        7.09        8.12      2.21 o 
  -6   5   2        7.37        4.94      4.41 o 
  -5   5   2        4.49        0.43      1.55 o 
  -4   5   2        0.04        0.13      1.45 o 
  -3   5   2        2.88        1.74      1.15 o 
  -2   5   2      189.34      180.98      3.49 o 
  -1   5   2      157.93      168.12      3.49 o 
   0   5   2      438.59      435.71      6.70 o 
   1   5   2       28.60       48.73      1.84 o 
   2   5   2      346.28      310.03      4.90 o 
   3   5   2       60.03       67.96      2.91 o 
   4   5   2       39.89       30.31      1.99 o 
   5   5   2        5.61        4.40      1.48 o 
   6   5   2      237.47      216.13      7.44 o 
   7   5   2        7.98        9.41      3.30 o 
   8   5   2        7.86        4.24      3.24 o 
   9   5   2        4.62        8.11      3.83 o 
  10   5   2        2.36        3.93      1.76 o 
  -6   6   2        0.02        0.07      1.75 o 
  -5   6   2        0.00       -0.98      1.64 o 
  -4   6   2       23.80       20.91      2.53 o 
  -3   6   2       12.13        8.43      1.69 o 
  -2   6   2        1.52        0.96      1.07 o 
  -1   6   2       27.95       32.70      1.85 o 
   0   6   2       78.63       85.57      2.44 o 
   1   6   2        4.36        1.62      0.78 o 
   2   6   2      174.40      185.16      3.87 o 
   3   6   2       64.60       58.75      2.39 o 
   4   6   2        0.57       -0.07      0.71 o 
   5   6   2       88.66      101.29      3.12 o 
   6   6   2        6.30        2.06      1.57 o 
   7   6   2       15.11       25.43      3.22 o 
   8   6   2        0.08       -1.30      2.01 o 
   9   6   2        6.27        5.69      2.68 o 
  10   6   2        1.86       -0.02      2.84 o 
  -6   7   2        0.48        5.93      2.72 o 
  -5   7   2        0.13       -0.88      2.08 o 
  -4   7   2        6.66        5.04      2.42 o 
  -3   7   2      136.88      166.37      6.91 o 
  -2   7   2        9.40       11.02      2.05 o 
  -1   7   2       61.85       66.72      3.05 o 
   0   7   2       64.65       66.23      3.32 o 
   1   7   2       30.16       30.66      2.23 o 
   2   7   2        1.32        0.46      0.69 o 
   3   7   2       21.95       25.51      1.55 o 
   5   7   2        0.73       -0.69      0.98 o 
   6   7   2       14.38       16.38      3.05 o 
   7   7   2       21.22       22.24      1.99 o 
   8   7   2        0.19       -1.77      2.94 o 
   9   7   2        2.03        1.66      2.43 o 
  10   7   2        0.01       -0.71      2.52 o 
  -5   8   2        0.02       -1.30      2.45 o 
  -4   8   2        0.03        4.82      2.67 o 
  -3   8   2       53.45       55.00      4.95 o 
  -2   8   2       18.73       16.00      2.49 o 
  -1   8   2       19.89       18.42      2.38 o 
   0   8   2        6.19        3.83      1.38 o 
   1   8   2       50.58       53.49      3.34 o 
   2   8   2       30.46       21.80      4.04 o 
   3   8   2      176.64      159.46      4.59 o 
   4   8   2       76.49       57.10      3.98 o 
   5   8   2      314.15      327.52      9.38 o 
   6   8   2        0.14        0.67      1.31 o 
   7   8   2        0.98       -1.04      1.24 o 
   8   8   2        0.07        0.96      1.39 o 
   9   8   2        0.02       -1.22      1.38 o 
  10   8   2        0.86       -0.18      4.60 o 
  -4   9   2        0.67        2.23      4.10 o 
  -3   9   2       18.84       19.27      3.72 o 
  -2   9   2        0.71        2.75      1.94 o 
  -1   9   2        4.63        2.68      2.15 o 
   0   9   2        3.64        3.43      1.72 o 
   1   9   2        0.31       -0.79      1.34 o 
   2   9   2       45.68       36.86      4.57 o 
   3   9   2       64.95       74.72      3.53 o 
   4   9   2        3.16        2.82      1.55 o 
   5   9   2        2.44        1.33      1.89 o 
   6   9   2        0.24       -1.51      1.58 o 
   7   9   2       11.32       13.70      3.30 o 
   8   9   2        1.72        2.69      1.66 o 
   9   9   2        1.58       -1.16      2.72 o 
  10   9   2        0.46        1.71      1.85 o 
  -3  10   2        9.56       15.03      3.69 o 
  -2  10   2        4.70        8.39      3.04 o 
  -1  10   2        2.53        6.25      2.58 o 
   0  10   2        0.20        3.38      3.68 o 
   1  10   2       15.86       23.19      2.69 o 
   2  10   2        3.58        1.37      1.62 o 
   3  10   2       13.14       11.55      2.48 o 
   4  10   2        9.58        5.39      1.42 o 
   5  10   2        0.97        2.47      2.75 o 
   6  10   2        2.46        4.50      2.07 o 
   7  10   2        1.19        2.76      2.18 o 
   8  10   2        0.35        2.15      3.58 o 
   9  10   2        0.59        0.21      1.98 o 
  -1  11   2        0.07       -1.21      2.47 o 
   0  11   2        0.12       -2.05      2.05 o 
   1  11   2        1.68       -1.29      2.19 o 
   2  11   2        0.15       -0.19      1.81 o 
   3  11   2        0.42       -0.28      1.60 o 
   4  11   2        3.69        3.43      1.53 o 
   5  11   2        0.97       -0.41      2.74 o 
   6  11   2        0.85        3.05      2.42 o 
   7  11   2        3.71        3.02      2.26 o 
   8  11   2        1.54       -0.14      2.09 o 
   0  12   2        0.63       -0.29      2.67 o 
   1  12   2        0.34       -0.10      2.48 o 
   2  12   2        2.56       -0.32      2.40 o 
   3  12   2        0.49       -0.52      1.80 o 
   4  12   2        2.61        3.54      1.65 o 
   5  12   2        0.07        0.60      2.45 o 
   6  12   2        3.80        4.91      2.83 o 
   7  12   2        0.99       -1.18      2.42 o 
  -4 -12   3        0.16        0.73      1.89 o 
  -3 -12   3        3.16        2.87      2.19 o 
  -2 -12   3        2.10        0.84      3.28 o 
  -7 -11   3        0.08        0.15      5.01 o 
  -6 -11   3        1.86        2.97      4.48 o 
  -5 -11   3        2.92        6.23      2.97 o 
  -4 -11   3        3.98        3.85      2.01 o 
  -3 -11   3       25.36       42.27      4.11 o 
  -2 -11   3       11.93       11.29      3.13 o 
  -1 -11   3        0.01       -2.28      2.28 o 
   0 -11   3        3.04        5.93      3.05 o 
   1 -11   3        0.46        0.76      2.85 o 
  -8 -10   3        0.55        0.47      2.00 o 
  -7 -10   3        0.42       -1.76      1.82 o 
  -6 -10   3        4.77        4.55      2.51 o 
  -5 -10   3        0.11        0.54      2.24 o 
  -4 -10   3        0.66       -0.07      1.46 o 
  -3 -10   3        6.91        4.24      1.80 o 
  -2 -10   3        8.11        6.36      3.46 o 
  -1 -10   3        0.18       -1.96      1.96 o 
   0 -10   3        0.14       -2.11      2.11 o 
   1 -10   3        0.00        0.63      2.48 o 
   2 -10   3        2.36       -2.77      3.61 o 
  -8  -9   3        0.08       -1.64      1.64 o 
  -7  -9   3        0.98        3.79      1.92 o 
  -6  -9   3        8.89       13.55      2.50 o 
  -5  -9   3        3.21       -0.92      1.72 o 
  -4  -9   3        1.11        2.15      1.68 o 
  -3  -9   3       19.52       17.84      2.44 o 
  -2  -9   3       39.08       30.41      5.26 o 
  -1  -9   3       44.97       48.81      3.57 o 
   0  -9   3        1.11        1.86      2.18 o 
   1  -9   3        6.92        3.33      4.13 o 
   2  -9   3       18.00       10.10      2.45 o 
   3  -9   3        0.18        0.75      3.98 o 
   4  -9   3        0.07        2.75      4.12 o 
  -9  -8   3        1.73        2.45      2.02 o 
  -8  -8   3        0.92        3.95      1.91 o 
  -7  -8   3        0.19       -0.15      1.46 o 
  -6  -8   3        9.20        5.52      1.77 o 
  -5  -8   3       20.13       15.56      2.45 o 
  -4  -8   3       25.56       28.45      2.03 o 
  -3  -8   3       32.97       27.09      2.41 o 
  -2  -8   3       14.40       19.89      2.30 o 
  -1  -8   3        9.31        8.80      3.48 o 
   0  -8   3        0.68        0.31      1.51 o 
   1  -8   3       17.40       20.53      2.54 o 
   2  -8   3        4.63        7.94      2.88 o 
   3  -8   3        6.44        7.96      2.74 o 
   4  -8   3        2.24        1.44      3.65 o 
   5  -8   3        0.13       -0.14      3.63 o 
  -9  -7   3        0.15       -0.77      2.41 o 
  -8  -7   3        0.01       -0.29      1.61 o 
  -7  -7   3       22.60       32.40      3.57 o 
  -6  -7   3       17.57       17.71      4.57 o 
  -5  -7   3       15.21       14.28      2.02 o 
  -4  -7   3        1.66        1.60      0.92 o 
  -3  -7   3       11.40       11.46      1.44 o 
  -2  -7   3       88.06       87.88      3.56 o 
  -1  -7   3       21.07       27.10      2.77 o 
   0  -7   3      118.74      132.23      3.92 o 
   1  -7   3      334.52      379.84     12.13 o 
   2  -7   3       43.71       46.24      3.37 o 
   3  -7   3       22.38       22.14      3.18 o 
   4  -7   3        5.99        6.46      2.35 o 
   5  -7   3        3.42        4.02      3.49 o 
   6  -7   3        1.07       -1.41      2.93 o 
  -9  -6   3        0.05       -1.17      1.91 o 
  -8  -6   3        4.24        3.83      3.47 o 
  -7  -6   3       26.27       20.24      3.28 o 
  -6  -6   3       10.48       16.70      2.06 o 
  -5  -6   3       75.72       89.26      3.54 o 
  -4  -6   3        0.54        0.92      0.75 o 
  -3  -6   3       42.73       32.75      2.44 o 
  -2  -6   3       62.96       63.77      2.13 o 
  -1  -6   3       17.99       23.78      1.76 o 
   0  -6   3       15.06       18.24      1.47 o 
   1  -6   3       13.69       20.37      1.68 o 
   2  -6   3       85.20       93.57      3.26 o 
   3  -6   3       26.40       21.00      2.36 o 
   4  -6   3        0.24       -0.87      1.61 o 
   5  -6   3       13.13       18.66      3.12 o 
   6  -6   3        2.60        0.95      2.19 o 
   7  -6   3        7.49       14.31      2.99 o 
 -10  -5   3        1.60        1.15      2.26 o 
  -9  -5   3        1.97        2.79      2.42 o 
  -8  -5   3        5.21        0.25      1.70 o 
  -7  -5   3       12.09        9.53      2.05 o 
  -6  -5   3       70.85       72.18      6.98 o 
  -5  -5   3       37.42       29.88      2.61 o 
  -4  -5   3        7.85        8.17      1.08 o 
  -3  -5   3      591.54      603.49      8.75 o 
  -2  -5   3       17.37        7.90      0.79 o 
  -1  -5   3       38.89       29.40      1.42 o 
   0  -5   3      175.62      189.61      3.44 o 
   1  -5   3       18.38       17.86      1.28 o 
   2  -5   3        3.50        5.29      0.93 o 
   3  -5   3       17.39       24.71      1.93 o 
   4  -5   3        8.83       12.87      1.87 o 
   5  -5   3        0.01       -0.24      1.36 o 
   6  -5   3        0.03        0.83      1.79 o 
   7  -5   3        5.43        4.33      2.14 o 
 -10  -4   3        0.27        2.03      2.33 o 
  -9  -4   3        9.07        4.86      2.33 o 
  -8  -4   3       37.39       32.68      5.73 o 
  -7  -4   3      184.19      181.81      7.00 o 
  -6  -4   3        0.18       -0.19      1.24 o 
  -5  -4   3       36.21       35.87      3.24 o 
  -4  -4   3        0.01        0.47      0.72 o 
  -3  -4   3        1.62        0.92      0.43 o 
  -2  -4   3      141.45      115.61      2.24 o 
  -1  -4   3      918.57      897.22     11.17 o 
   0  -4   3       95.05      100.14      2.35 o 
   1  -4   3      234.30      221.33      4.02 o 
   2  -4   3      271.72      274.44      4.40 o 
   3  -4   3       42.93       48.64      2.24 o 
   4  -4   3       45.95       50.68      2.87 o 
   5  -4   3       39.65       34.04      2.56 o 
   6  -4   3        3.86        5.88      1.94 o 
   7  -4   3        0.17       -1.02      1.53 o 
   8  -4   3        6.11        5.83      3.89 o 
 -10  -3   3        0.23       -0.04      2.34 o 
  -9  -3   3       17.74       12.40      2.62 o 
  -8  -3   3        0.06       -1.03      1.61 o 
  -7  -3   3        2.08        1.62      1.78 o 
  -6  -3   3       60.51       67.12      3.55 o 
  -5  -3   3      135.43      148.17      4.92 o 
  -4  -3   3       28.00       30.91      1.77 o 
  -3  -3   3      243.01      216.16      3.57 o 
  -2  -3   3     5328.45     5692.45     64.10 o 
  -1  -3   3      249.10      224.63      3.67 o 
   0  -3   3     1155.05     1206.10     15.72 o 
   1  -3   3       45.98       50.91      2.21 o 
   2  -3   3        2.25        1.53      0.58 o 
   3  -3   3       27.71       25.01      1.40 o 
   4  -3   3       43.13       40.39      2.99 o 
   5  -3   3       55.38       56.66      2.68 o 
   6  -3   3       77.53       71.04      2.99 o 
   7  -3   3        4.42        4.34      3.09 o 
   8  -3   3        0.36       -3.13      3.13 o 
 -10  -2   3        0.95        2.56      4.66 o 
  -9  -2   3        1.20        0.63      3.29 o 
  -8  -2   3        4.99        4.01      2.08 o 
  -7  -2   3       12.46       12.95      2.17 o 
  -6  -2   3        7.78        6.50      1.39 o 
  -5  -2   3       91.73       90.05      3.12 o 
  -4  -2   3      161.38      149.36      3.28 o 
  -3  -2   3      292.10      311.11      4.67 o 
  -2  -2   3      928.75      907.25     11.84 o 
  -1  -2   3      121.84      135.47      2.21 o 
   0  -2   3       26.35       34.38      0.94 o 
   1  -2   3       76.18       81.21      1.76 o 
   2  -2   3        4.20       11.80      1.12 o 
   3  -2   3      136.44      141.96      3.10 o 
   4  -2   3       18.08       13.94      1.20 o 
   5  -2   3       16.42       12.94      1.66 o 
   6  -2   3       16.44       19.77      1.69 o 
   7  -2   3        0.80        5.45      2.75 o 
   8  -2   3        0.06       -0.43      2.53 o 
   9  -2   3       14.01        8.70      3.70 o 
  -9  -1   3       27.98       24.99      3.73 o 
  -8  -1   3        7.91       11.75      2.44 o 
  -7  -1   3        0.45       -0.43      1.42 o 
  -6  -1   3       48.90       47.51      2.65 o 
  -5  -1   3      203.72      187.92     11.98 o 
  -4  -1   3      120.81      111.96      2.02 o 
  -3  -1   3      259.18      247.46      4.23 o 
  -2  -1   3       68.79       64.13      1.45 o 
  -1  -1   3      965.86      921.40     10.87 o 
   0  -1   3       69.26       64.62      1.25 o 
   1  -1   3      928.62      966.28     11.26 o 
   2  -1   3      178.77      165.98      2.46 o 
   3  -1   3      423.98      439.80      6.49 o 
   4  -1   3     1133.88     1086.70     15.67 o 
   5  -1   3        0.28       -0.07      0.49 o 
   6  -1   3      129.79      129.70      4.83 o 
   7  -1   3        2.47        0.19      1.39 o 
   8  -1   3        0.01       -1.61      2.21 o 
   9  -1   3        0.29        1.25      2.97 o 
  -9   0   3       15.18       19.28      3.30 o 
  -8   0   3       27.26       28.39      8.35 o 
  -7   0   3       16.93       16.63      2.11 o 
  -6   0   3        8.38       12.40      1.67 o 
  -5   0   3       45.12       48.36      1.72 o 
  -4   0   3       55.83       65.45      1.48 o 
  -3   0   3     1793.48     1840.10     24.40 o 
  -2   0   3        1.73        0.74      0.36 o 
  -1   0   3     6440.12     6229.12     76.42 o 
   0   0   3       10.80        8.55      0.54 o 
   1   0   3     1142.58     1169.80     13.31 o 
   2   0   3      878.08      912.79     14.97 o 
   3   0   3      345.06      322.86      4.44 o 
   4   0   3      486.66      543.36      9.71 o 
   5   0   3        1.71        1.87      0.79 o 
   6   0   3       69.79       56.16      2.91 o 
   7   0   3       26.95       22.13      2.65 o 
   8   0   3       11.03       13.41      3.01 o 
   9   0   3        5.11        7.76      2.96 o 
  10   0   3        5.77        9.70      3.55 o 
  -9   1   3        0.50        0.44      2.46 o 
  -8   1   3       23.87       29.92      6.27 o 
  -7   1   3        0.09        0.24      1.77 o 
  -6   1   3       43.09       35.59      1.87 o 
  -5   1   3      104.69       80.01      3.71 o 
  -4   1   3      427.52      409.40      5.73 o 
  -3   1   3       28.00       23.48      1.10 o 
  -2   1   3      398.93      405.08      5.75 o 
  -1   1   3      232.39      207.20      3.24 o 
   0   1   3      410.95      474.46      6.32 o 
   1   1   3      443.77      417.59      5.01 o 
   2   1   3    19038.73    18750.21    260.93 o 
   3   1   3     1530.29     1602.08     46.76 o 
   4   1   3     2183.16     2264.53     36.70 o 
   5   1   3       22.01       22.33      1.66 o 
   6   1   3       18.45       25.49      1.77 o 
   7   1   3       26.60       28.92      2.43 o 
   8   1   3        0.33        0.20      1.52 o 
   9   1   3        6.26        4.84      2.36 o 
  10   1   3        2.11        0.83      2.70 o 
  -8   2   3        0.33       -1.32      2.17 o 
  -7   2   3        3.71        2.03      1.33 o 
  -6   2   3        1.00        5.60      1.40 o 
  -5   2   3      134.85      139.40      5.19 o 
  -4   2   3      438.59      449.54      9.21 o 
  -3   2   3        3.69        3.84      0.66 o 
  -2   2   3      300.24      264.91      4.28 o 
  -1   2   3      559.98      541.41      7.51 o 
   0   2   3       67.94       54.74      1.31 o 
   1   2   3       26.00       26.68      0.69 o 
   2   2   3       10.86       14.93      0.66 o 
   3   2   3      678.07      690.89     15.45 o 
   4   2   3        1.63        1.78      1.12 o 
   5   2   3      442.63      469.50     16.31 o 
   6   2   3       27.96       31.66      3.99 o 
   7   2   3        0.07        0.25      0.99 o 
   8   2   3       46.45       50.85      3.94 o 
   9   2   3        7.60        9.51      2.54 o 
  10   2   3        2.04        5.28      2.65 o 
  -8   3   3       15.24       13.95      3.28 o 
  -7   3   3        0.79        0.11      1.44 o 
  -6   3   3       57.36       69.45      3.43 o 
  -5   3   3      186.57      185.05      5.71 o 
  -4   3   3        8.23        6.93      1.68 o 
  -3   3   3        0.13        0.46      0.67 o 
  -2   3   3      755.38      718.92     10.10 o 
  -1   3   3     1863.23     1844.55     26.12 o 
   0   3   3     1642.98     1619.51     20.63 o 
   1   3   3     1244.74     1281.48     14.82 o 
   2   3   3      112.29      120.92      2.09 o 
   3   3   3      498.93      488.61     11.27 o 
   4   3   3        0.77        0.73      0.90 o 
   5   3   3      120.42      136.42      6.76 o 
   6   3   3        0.81        0.20      1.78 o 
   7   3   3       56.87       42.96      5.09 o 
   8   3   3        0.01        1.14      2.56 o 
   9   3   3        5.57        1.30      1.44 o 
  10   3   3        5.11        3.75      2.39 o 
  -8   4   3        1.08        0.54      1.58 o 
  -7   4   3        0.02        2.14      1.70 o 
  -6   4   3       51.26       49.81      3.33 o 
  -5   4   3      115.22      104.99      4.07 o 
  -4   4   3      783.52      773.57     14.98 o 
  -3   4   3       56.83       62.51      2.51 o 
  -2   4   3      102.37      103.87      2.61 o 
  -1   4   3        4.08        8.34      0.84 o 
   0   4   3        2.16        6.40      0.78 o 
   1   4   3      420.08      463.80      5.99 o 
   2   4   3      256.42      236.77      3.99 o 
   3   4   3      151.80      117.73      4.14 o 
   4   4   3        0.34        1.64      1.05 o 
   5   4   3      229.80      206.78      6.47 o 
   6   4   3       56.03       75.04      5.46 o 
   7   4   3       36.87       37.98      5.00 o 
   8   4   3        1.88        4.24      2.96 o 
   9   4   3        3.37        4.15      3.05 o 
  10   4   3        0.01       -0.17      1.94 o 
  -7   5   3        3.94        6.30      2.13 o 
  -6   5   3        2.52        1.61      1.59 o 
  -5   5   3        1.77        1.14      1.61 o 
  -4   5   3      298.96      318.93      9.55 o 
  -3   5   3      113.85      130.17      5.02 o 
  -2   5   3       52.50       55.30      2.69 o 
  -1   5   3       30.07       45.97      2.22 o 
   0   5   3      141.81      115.79      3.68 o 
   1   5   3     1615.67     1802.24     23.18 o 
   2   5   3      102.31       88.44      1.78 o 
   3   5   3       21.10       22.96      1.71 o 
   4   5   3       20.42       20.77      1.06 o 
   5   5   3       60.86       73.23      5.29 o 
   6   5   3       89.56       95.71     14.21 o 
   7   5   3       51.51       51.72      4.19 o 
   8   5   3       93.58      107.51      5.53 o 
   9   5   3       10.08       13.89      4.23 o 
  10   5   3        3.37        3.19      4.02 o 
  -6   6   3        0.02       -0.24      1.72 o 
  -5   6   3       16.19       19.27      2.64 o 
  -4   6   3        2.16       -0.13      1.56 o 
  -3   6   3       18.06       14.48      2.17 o 
  -2   6   3        0.96        1.06      1.16 o 
  -1   6   3        1.05        1.30      0.89 o 
   0   6   3      681.82      653.69     10.70 o 
   1   6   3       95.64      113.42      2.66 o 
   2   6   3      103.07      102.77      2.73 o 
   3   6   3      272.78      249.24      5.25 o 
   4   6   3       21.32       15.20      2.15 o 
   5   6   3       95.36       91.05      3.14 o 
   6   6   3       25.40       20.33      4.70 o 
   7   6   3        1.41        0.78      1.94 o 
   8   6   3       19.78       15.66      2.87 o 
   9   6   3        0.03        2.83      3.28 o 
  10   6   3        1.37        0.23      2.68 o 
  -6   7   3        8.41       15.92      3.28 o 
  -5   7   3        3.00        2.33      2.45 o 
  -4   7   3       21.81       17.14      3.15 o 
  -3   7   3       86.59       96.94      5.68 o 
  -2   7   3       36.62       30.05      3.15 o 
  -1   7   3        0.01       -0.06      1.06 o 
   0   7   3        3.81       -0.99      1.68 o 
   1   7   3       14.94       12.46      1.60 o 
   3   7   3        6.58        6.84      0.89 o 
   4   7   3       24.08       24.17      4.03 o 
   5   7   3      165.92      178.56      5.67 o 
   6   7   3       25.98       35.83      3.86 o 
   7   7   3       33.80       37.27      3.95 o 
   8   7   3        1.94        1.37      3.15 o 
   9   7   3        0.01       -2.51      2.51 o 
  10   7   3        3.35        4.89      2.80 o 
  -5   8   3        4.88        5.45      3.01 o 
  -4   8   3        8.00        6.76      3.48 o 
  -3   8   3       14.77       10.62      3.05 o 
  -2   8   3        5.04        1.24      1.73 o 
  -1   8   3       36.27       26.84      2.72 o 
   0   8   3      104.39      105.37      3.60 o 
   1   8   3        0.37        0.01      1.28 o 
   2   8   3       94.04      102.83      3.74 o 
   3   8   3       43.41       33.90      2.40 o 
   4   8   3       14.48       13.01      2.26 o 
   5   8   3      230.63      217.71      7.07 o 
   6   8   3        0.13        0.06      1.28 o 
   7   8   3       25.39       34.32      2.56 o 
   8   8   3        2.57        3.34      1.39 o 
   9   8   3        7.80        9.62      3.05 o 
  10   8   3        0.01        1.71      2.80 o 
  -4   9   3        0.17       -0.19      5.15 o 
  -3   9   3        7.67        6.18      2.82 o 
  -2   9   3       11.90       18.23      4.56 o 
  -1   9   3        1.85        2.75      3.38 o 
   0   9   3       33.14       18.05      2.36 o 
   1   9   3       77.23       78.89      4.02 o 
   2   9   3        9.30        5.96      1.66 o 
   3   9   3       51.03       47.34      2.96 o 
   4   9   3        0.59        3.59      1.17 o 
   5   9   3      239.04      258.55     10.56 o 
   6   9   3       23.57       32.19      3.22 o 
   7   9   3       20.89       26.85      4.22 o 
   8   9   3        4.69        2.90      1.69 o 
   9   9   3        0.70        0.33      2.01 o 
  10   9   3        2.42        3.77      1.85 o 
  -3  10   3        0.09       -2.55      2.55 o 
  -2  10   3        0.59        3.56      4.96 o 
  -1  10   3       14.06       13.86      3.07 o 
   0  10   3        3.23        0.93      2.20 o 
   1  10   3        2.67        1.69      1.80 o 
   2  10   3        4.28        4.10      1.68 o 
   3  10   3       24.61       26.40      3.60 o 
   4  10   3        4.83        2.56      1.21 o 
   5  10   3        2.27        3.63      2.17 o 
   6  10   3       25.16       29.71      3.35 o 
   7  10   3        0.80        3.14      2.10 o 
   8  10   3        0.10        0.45      2.03 o 
   9  10   3        0.32        1.70      1.90 o 
  -1  11   3        0.94       -0.22      2.57 o 
   0  11   3        0.94       -0.32      2.32 o 
   1  11   3        4.07        2.95      2.62 o 
   2  11   3        0.49        1.96      1.85 o 
   3  11   3        0.02       -0.70      1.50 o 
   4  11   3        5.20        4.41      1.48 o 
   5  11   3        2.79        6.15      2.37 o 
   6  11   3        2.25       -0.78      3.24 o 
   7  11   3        0.00        1.98      2.24 o 
   8  11   3        3.46        3.41      2.39 o 
   0  12   3        0.40       -3.12      3.92 o 
   1  12   3        4.80        2.42      7.01 o 
   2  12   3        9.34        6.88      2.76 o 
   3  12   3        0.01        1.62      3.41 o 
   4  12   3        2.42        2.38      1.60 o 
   5  12   3        0.65       -1.49      2.36 o 
   6  12   3        1.29        0.40      2.57 o 
   7  12   3        2.93        3.00      2.71 o 
   4  13   3        4.13        5.92      2.07 o 
  -6 -11   4        1.86        0.41      2.67 o 
  -5 -11   4        0.00       -1.14      2.78 o 
  -4 -11   4        1.46        4.81      1.98 o 
  -3 -11   4       26.99       27.08      3.17 o 
  -2 -11   4       10.15        9.77      5.29 o 
  -1 -11   4        2.46        3.44      2.90 o 
   0 -11   4        0.77        0.21      2.75 o 
  -7 -10   4        1.58        2.80      2.18 o 
  -6 -10   4        2.41        6.08      2.20 o 
  -5 -10   4       11.17        7.21      2.87 o 
  -4 -10   4        1.37        2.07      1.61 o 
  -3 -10   4        0.88       -0.74      1.59 o 
  -2 -10   4       25.60       25.60      2.98 o 
  -1 -10   4        0.08        5.01      2.58 o 
   0 -10   4        3.53       -0.49      3.21 o 
   1 -10   4        0.14       -0.76      2.48 o 
  -8  -9   4        1.37        1.90      1.97 o 
  -7  -9   4        1.56        3.95      1.95 o 
  -6  -9   4        1.22        2.06      1.86 o 
  -5  -9   4        0.47        2.53      1.81 o 
  -4  -9   4        0.54        1.91      1.41 o 
  -3  -9   4        2.95        2.49      1.63 o 
  -2  -9   4       23.31       19.22      2.49 o 
  -1  -9   4        1.45        0.56      1.64 o 
   0  -9   4        7.24        4.42      3.12 o 
   1  -9   4        5.27        3.78      4.17 o 
   2  -9   4        0.22        0.83      2.40 o 
   3  -9   4        1.58        5.09      4.13 o 
  -9  -8   4        0.72       -0.23      1.91 o 
  -8  -8   4        0.52        1.73      1.87 o 
  -7  -8   4        9.59        9.63      2.12 o 
  -6  -8   4        0.00        0.39      1.57 o 
  -5  -8   4       13.32       15.96      2.30 o 
  -4  -8   4        0.02        1.98      1.19 o 
  -3  -8   4        8.74        9.27      1.79 o 
  -2  -8   4        3.19       -0.32      1.36 o 
  -1  -8   4        2.63        0.73      1.61 o 
   0  -8   4        0.42       -1.49      2.31 o 
   1  -8   4        0.03       -1.50      1.50 o 
   2  -8   4        9.24       12.48      2.30 o 
   3  -8   4        4.21       -3.03      3.03 o 
   4  -8   4        0.00        0.92      3.41 o 
   5  -8   4        0.27       -3.43      3.43 o 
  -9  -7   4        2.47        2.75      1.98 o 
  -8  -7   4        0.05       -0.52      1.67 o 
  -7  -7   4       12.89        8.53      2.54 o 
  -6  -7   4       58.31       64.02      4.92 o 
  -5  -7   4       75.40       62.66      3.81 o 
  -4  -7   4        5.14        2.06      1.08 o 
  -3  -7   4       43.91       34.92      3.33 o 
  -2  -7   4       89.93      100.07      3.83 o 
  -1  -7   4       62.59       40.64      2.97 o 
   0  -7   4       57.04       65.68      4.99 o 
   1  -7   4      112.43      100.43      5.05 o 
   2  -7   4       18.74       16.79      2.38 o 
   3  -7   4        1.28       -1.30      2.14 o 
   4  -7   4        4.07       11.96      4.00 o 
   5  -7   4        1.22       -0.22      3.05 o 
   6  -7   4        1.13       -2.68      2.68 o 
  -9  -6   4        0.69        2.54      2.88 o 
  -8  -6   4        0.01        1.17      1.92 o 
  -7  -6   4        4.38        5.19      1.92 o 
  -6  -6   4        1.07        1.13      1.30 o 
  -5  -6   4        8.03       11.92      2.52 o 
  -4  -6   4       23.16       31.15      2.79 o 
  -3  -6   4       99.66      106.47      3.86 o 
  -2  -6   4        2.88        1.49      0.87 o 
  -1  -6   4       38.70       26.60      1.70 o 
   0  -6   4       22.18       23.91      1.71 o 
   1  -6   4      376.78      389.36      6.22 o 
   2  -6   4        4.73        7.04      1.62 o 
   3  -6   4        0.63       -1.47      1.47 o 
   4  -6   4        0.15       -0.81      1.97 o 
   5  -6   4       11.00       13.61      2.91 o 
   6  -6   4        9.23       10.02      2.79 o 
  -9  -5   4       16.57       19.76      3.16 o 
  -8  -5   4        8.11        7.93      2.94 o 
  -7  -5   4        2.06        2.79      1.66 o 
  -6  -5   4       35.09       38.83      3.32 o 
  -5  -5   4       14.18        7.90      1.77 o 
  -4  -5   4        5.67        6.91      0.83 o 
  -3  -5   4        0.33        0.52      0.51 o 
  -2  -5   4      344.40      388.88      6.34 o 
  -1  -5   4      136.57      151.12      3.24 o 
   0  -5   4       33.13       42.33      1.96 o 
   1  -5   4        8.53       10.71      1.08 o 
   2  -5   4       44.06       49.49      2.29 o 
   3  -5   4        1.20        0.29      0.95 o 
   4  -5   4       16.88       17.97      2.13 o 
   5  -5   4        3.92        3.56      2.04 o 
   6  -5   4        4.41        4.29      3.53 o 
   7  -5   4        0.50        2.72      2.06 o 
  -9  -4   4        4.22        4.16      3.12 o 
  -8  -4   4       52.84       55.57      8.02 o 
  -7  -4   4       55.90       59.78      3.86 o 
  -6  -4   4        0.06        0.45      1.92 o 
  -5  -4   4        0.01        0.55      1.09 o 
  -4  -4   4      153.85      154.92      3.05 o 
  -3  -4   4       16.16       10.01      1.22 o 
  -2  -4   4       23.36       29.53      1.31 o 
  -1  -4   4     1057.25     1006.10     12.49 o 
   0  -4   4        7.06        8.63      1.00 o 
   1  -4   4        0.00        0.81      0.69 o 
   2  -4   4      210.79      200.87      3.92 o 
   3  -4   4       22.26       17.56      1.41 o 
   4  -4   4       16.04       13.95      1.76 o 
   5  -4   4       13.59       15.92      2.40 o 
   6  -4   4        0.79       -1.05      2.11 o 
   7  -4   4        0.01        0.69      1.71 o 
   8  -4   4        0.02       -0.47      3.46 o 
  -9  -3   4        9.45        9.50      2.60 o 
  -8  -3   4       63.92       63.42      4.54 o 
  -7  -3   4        6.23        3.47      4.25 o 
  -6  -3   4        8.70        6.64      1.52 o 
  -4  -3   4        6.35        8.90      1.38 o 
  -3  -3   4      264.88      222.34      3.47 o 
  -2  -3   4       25.40       40.71      1.34 o 
  -1  -3   4      141.69      133.26      2.28 o 
   0  -3   4     2704.95     2961.51     33.93 o 
   1  -3   4       25.58       30.04      1.39 o 
   2  -3   4       17.73       16.58      1.31 o 
   3  -3   4        0.07       -0.55      0.83 o 
   4  -3   4       31.73       27.98      2.01 o 
   5  -3   4        1.03       -0.18      1.07 o 
   6  -3   4        6.90        8.45      1.89 o 
   7  -3   4        0.07       -0.15      1.31 o 
   8  -3   4        0.25       -2.68      2.82 o 
  -9  -2   4        8.74        5.66      2.39 o 
  -8  -2   4       18.42       17.89      2.79 o 
  -7  -2   4       17.99       13.53      1.95 o 
  -6  -2   4       17.51       18.87      3.59 o 
  -5  -2   4        5.71        0.74      2.00 o 
  -4  -2   4       28.42       25.03      1.18 o 
  -3  -2   4      152.77      153.82      2.41 o 
  -2  -2   4      260.70      224.02      3.37 o 
  -1  -2   4      274.21      262.65      3.77 o 
   0  -2   4     2071.96     1830.90     19.70 o 
   1  -2   4      449.24      448.10      5.80 o 
   2  -2   4      242.97      207.37      3.51 o 
   3  -2   4       64.79       84.81      2.03 o 
   4  -2   4      120.85      130.46      4.44 o 
   5  -2   4      133.45      141.01      3.88 o 
   6  -2   4        0.15        0.33      1.38 o 
   7  -2   4        0.45        1.45      2.40 o 
   8  -2   4        4.29        1.76      3.01 o 
   9  -2   4        2.42       -1.08      2.92 o 
  -9  -1   4        5.56        3.20      2.48 o 
  -8  -1   4       49.48       61.27      4.76 o 
  -7  -1   4       23.27       30.98      4.01 o 
  -6  -1   4       26.16       24.68      2.23 o 
  -5  -1   4      597.61      569.82     14.93 o 
  -4  -1   4       16.54       17.64      0.95 o 
  -3  -1   4      336.59      331.78      4.29 o 
  -2  -1   4       66.70       62.11      1.31 o 
  -1  -1   4       10.40       18.74      0.92 o 
   0  -1   4      816.70      752.73      9.07 o 
   1  -1   4       71.70       83.74      2.14 o 
   2  -1   4     1161.10     1157.14     12.48 o 
   3  -1   4      177.89      187.76      3.15 o 
   4  -1   4      186.06      153.97      2.60 o 
   5  -1   4       32.34       25.94      1.40 o 
   6  -1   4       34.39       48.98      3.30 o 
   7  -1   4        1.06        0.07      2.04 o 
   8  -1   4        1.01        2.90      2.57 o 
   9  -1   4        0.01       -2.01      2.59 o 
  -9   0   4        0.01        3.05      2.43 o 
  -8   0   4        1.40        1.78      2.10 o 
  -7   0   4       10.18        4.91      1.65 o 
  -6   0   4        0.02        1.15      1.21 o 
  -5   0   4      121.30      118.19      4.83 o 
  -4   0   4      485.97      503.45      6.79 o 
  -3   0   4        7.88       17.06      1.06 o 
  -2   0   4      357.23      365.88      4.56 o 
  -1   0   4     2065.86     2196.55     27.54 o 
   0   0   4       81.52      105.23      2.30 o 
   1   0   4       87.09       81.82      1.52 o 
   2   0   4       66.67       56.62      1.46 o 
   3   0   4        0.10        0.41      0.35 o 
   4   0   4       11.87       17.66      1.07 o 
   5   0   4       16.67       14.84      1.31 o 
   6   0   4       33.42       28.33      2.44 o 
   7   0   4        3.11        7.00      1.75 o 
   8   0   4        5.04        9.73      2.81 o 
   9   0   4        1.41       -2.35      2.35 o 
  10   0   4        0.10       -0.17      2.84 o 
  -9   1   4        0.03        0.27      2.38 o 
  -8   1   4       22.45       21.29      5.50 o 
  -7   1   4        0.04        2.36      2.06 o 
  -6   1   4       50.62       53.07      2.37 o 
  -5   1   4       47.77       47.32      4.63 o 
  -4   1   4      171.49      179.32      4.00 o 
  -3   1   4       34.27       48.58      1.58 o 
  -2   1   4        0.55        0.93      1.61 o 
  -1   1   4     2282.37     2269.34     28.51 o 
   0   1   4      412.01      393.37      5.49 o 
   1   1   4     2555.84     2506.84     28.24 o 
   2   1   4      509.48      599.36      9.97 o 
   3   1   4      161.09      165.45      3.24 o 
   4   1   4      855.02      874.23     14.70 o 
   5   1   4       50.11       37.54      1.90 o 
   6   1   4       11.13        8.44      1.57 o 
   7   1   4        8.02        9.28      1.67 o 
   8   1   4        8.15        6.48      2.21 o 
   9   1   4        0.57       -0.97      2.09 o 
  10   1   4        8.89       16.60      3.65 o 
  -8   2   4        4.51        5.12      2.73 o 
  -7   2   4       24.16       27.20      2.29 o 
  -6   2   4       16.84       24.08      3.32 o 
  -5   2   4      104.24      102.03      3.96 o 
  -4   2   4      775.52      788.64     14.89 o 
  -3   2   4        5.81        4.88      0.72 o 
  -2   2   4      171.73      179.20      3.31 o 
  -1   2   4      946.79      950.13     12.60 o 
   0   2   4      481.87      471.73      6.56 o 
   1   2   4       22.48       18.43      0.79 o 
   2   2   4      466.73      489.12      8.54 o 
   3   2   4      265.11      274.06      7.14 o 
   4   2   4       25.70       29.80      2.74 o 
   5   2   4        0.56        0.12      1.36 o 
   6   2   4      266.07      254.43      4.98 o 
   7   2   4       12.40        8.85      1.72 o 
   8   2   4        7.41        7.85      1.80 o 
   9   2   4        2.47       -1.60      2.05 o 
  10   2   4        7.76        6.12      2.73 o 
  -8   3   4        2.55        6.24      2.96 o 
  -7   3   4       12.55       13.56      4.33 o 
  -6   3   4        6.26        2.13      1.50 o 
  -5   3   4       61.17       62.63      2.85 o 
  -4   3   4      502.29      505.81     10.47 o 
  -3   3   4       95.67       98.25      2.89 o 
  -2   3   4        4.57        7.61      0.99 o 
  -1   3   4      218.42      222.94      3.88 o 
   0   3   4       73.38       73.11      1.77 o 
   1   3   4      800.31      753.89      8.39 o 
   2   3   4       70.46       69.95      1.84 o 
   3   3   4      344.12      324.09      5.09 o 
   4   3   4       33.81       33.22      3.11 o 
   5   3   4        8.38        7.90      2.11 o 
   6   3   4        0.14       -1.71      1.71 o 
   7   3   4        6.11        6.75      2.58 o 
   8   3   4       11.14        8.33      3.31 o 
   9   3   4        2.30       -0.39      1.68 o 
  10   3   4        0.33        0.11      2.22 o 
  -7   4   4       21.03       23.15      2.66 o 
  -6   4   4        2.91        2.61      1.63 o 
  -5   4   4      286.67      294.29      7.58 o 
  -4   4   4      112.46      112.15      6.10 o 
  -3   4   4        0.01        1.68      1.01 o 
  -2   4   4        0.01       -0.66      0.66 o 
  -1   4   4      203.66      210.54      4.28 o 
   0   4   4      531.21      534.46      7.05 o 
   1   4   4      500.57      507.42      6.52 o 
   2   4   4       11.62        7.72      0.79 o 
   3   4   4      951.25      880.56     14.91 o 
   4   4   4     1108.60     1068.59     23.41 o 
   5   4   4       77.27       83.21      3.58 o 
   6   4   4      133.65      172.91      7.00 o 
   7   4   4        3.57        4.06      2.57 o 
   8   4   4       19.20       30.53      4.84 o 
   9   4   4        6.37        0.84      3.02 o 
  10   4   4        0.31       -1.81      1.81 o 
  -7   5   4        4.17        4.18      2.06 o 
  -6   5   4        0.00        0.15      1.73 o 
  -5   5   4        3.58        6.70      1.95 o 
  -4   5   4       35.95       38.86      3.73 o 
  -3   5   4       25.05       26.57      2.10 o 
  -2   5   4       85.96       93.14      3.39 o 
  -1   5   4       41.50       41.55      1.92 o 
   0   5   4      230.40      225.83      4.13 o 
   1   5   4      257.82      320.77      5.13 o 
   2   5   4        6.72        5.95      0.84 o 
   3   5   4       93.69      101.45      4.14 o 
   4   5   4        0.74       -0.42      0.79 o 
   5   5   4       29.74       38.57      3.03 o 
   6   5   4        4.22        6.48      1.73 o 
   7   5   4        2.76        2.82      1.94 o 
   8   5   4        0.07       -1.53      1.90 o 
   9   5   4        1.44        5.33      2.40 o 
  11   5   4        0.61       -0.08      1.99 o 
  -6   6   4        6.96        8.59      2.33 o 
  -5   6   4        7.72        5.89      2.05 o 
  -4   6   4       10.61        7.07      2.06 o 
  -3   6   4      119.75      133.97      4.77 o 
  -2   6   4        2.08        0.40      1.11 o 
  -1   6   4       62.28       73.26      2.39 o 
   0   6   4      101.13       92.62      3.42 o 
   1   6   4       70.64       72.58      2.13 o 
   2   6   4        0.02        2.17      1.21 o 
   3   6   4      482.24      467.24      8.79 o 
   4   6   4       61.47       53.67      2.20 o 
   5   6   4       39.89       32.82      2.49 o 
   6   6   4       71.37       68.81      3.87 o 
   7   6   4       70.18       75.07      4.67 o 
   8   6   4        0.10        0.94      1.77 o 
   9   6   4        1.42        5.93      2.48 o 
  10   6   4        5.15       10.54      4.16 o 
  -6   7   4        4.69       -0.72      3.07 o 
  -5   7   4        8.80        8.34      2.97 o 
  -4   7   4        0.11       -1.85      1.87 o 
  -3   7   4       37.95       36.68      3.97 o 
  -2   7   4       16.78       14.54      2.20 o 
  -1   7   4        0.50        0.29      0.97 o 
   0   7   4       66.98       67.56      2.93 o 
   1   7   4        3.34        2.18      1.48 o 
   2   7   4       11.40       15.15      2.18 o 
   3   7   4        0.64       -0.20      0.66 o 
   4   7   4       44.73       56.52      5.96 o 
   5   7   4      137.70      123.76      6.80 o 
   6   7   4        3.65        2.35      1.44 o 
   7   7   4       11.10        8.54      2.39 o 
   8   7   4        0.88       -0.03      2.00 o 
   9   7   4        1.01       -0.79      2.09 o 
  10   7   4        1.12        2.36      2.71 o 
  -5   8   4        5.54        8.73      3.78 o 
  -4   8   4        0.52       -1.86      2.43 o 
  -3   8   4       18.13       15.83      3.23 o 
  -2   8   4        0.29       -0.13      1.63 o 
  -1   8   4      124.20      137.79      5.01 o 
   0   8   4       17.10       10.88      1.95 o 
   1   8   4        0.52        0.00      1.27 o 
   2   8   4        0.61        0.99      1.25 o 
   3   8   4       67.04       60.67      2.78 o 
   4   8   4        6.93        5.62      1.78 o 
   5   8   4       12.23        9.16      4.32 o 
   6   8   4        3.17        5.04      1.72 o 
   7   8   4       43.90       54.23      2.94 o 
   8   8   4        5.13        9.05      1.61 o 
   9   8   4        6.31        7.39      2.76 o 
  10   8   4        2.60        6.47      4.26 o 
  -4   9   4        2.39        1.27      2.98 o 
  -3   9   4       10.38        4.24      6.04 o 
  -2   9   4        6.63        3.64      2.58 o 
  -1   9   4        3.29        1.32      2.08 o 
   0   9   4        0.36        1.04      1.55 o 
   1   9   4        7.11        8.08      2.92 o 
   2   9   4        3.71        6.42      1.67 o 
   3   9   4       19.48       21.71      2.17 o 
   4   9   4      123.43      122.39      3.64 o 
   5   9   4      139.67      133.28      6.08 o 
   6   9   4        0.47        2.96      1.90 o 
   7   9   4        0.66        3.87      1.95 o 
   8   9   4        6.00        1.02      1.62 o 
   9   9   4        1.45        0.92      1.77 o 
  10   9   4        0.77        2.62      3.06 o 
  -3  10   4        0.02       -0.61      2.81 o 
  -2  10   4        1.89        2.73      2.57 o 
  -1  10   4        7.65        3.63      2.51 o 
   0  10   4        0.27        3.62      2.24 o 
   1  10   4       14.67       14.45      2.29 o 
   2  10   4        4.12        6.35      1.79 o 
   3  10   4       11.02       11.88      2.21 o 
   4  10   4        1.23        1.65      1.23 o 
   5  10   4       16.59       21.37      7.85 o 
   6  10   4        1.02        2.47      1.96 o 
   7  10   4       25.16       32.13      5.36 o 
   8  10   4        0.22        1.10      2.11 o 
   9  10   4        4.25        5.64      2.26 o 
  -1  11   4        2.61        5.38      3.00 o 
   0  11   4        0.05       -0.84      2.31 o 
   1  11   4        6.87        6.40      2.91 o 
   2  11   4        1.20        2.31      1.84 o 
   3  11   4        0.93        0.46      1.75 o 
   4  11   4       11.14       14.52      1.92 o 
   5  11   4        3.32        3.80      4.82 o 
   6  11   4        0.08        1.04      2.13 o 
   7  11   4        0.01        4.87      6.35 o 
   8  11   4        0.60        0.02      2.26 o 
   9  11   4        0.31        3.87      2.96 o 
   0  12   4        0.68       -0.07      3.77 o 
   1  12   4        0.37       -2.22      2.22 o 
   2  12   4        1.26        1.07      2.05 o 
   3  12   4        0.98        0.24      1.72 o 
   4  12   4       14.78       19.58      2.33 o 
   5  12   4        1.64        3.11      2.50 o 
   6  12   4        0.00        0.22      2.42 o 
   7  12   4        1.62       -0.47      2.52 o 
   4  13   4        4.43        5.59      1.94 o 
   5  13   4        0.46        3.94      3.52 o 
  -5 -11   5        0.01        1.20      2.89 o 
  -4 -11   5        0.55        1.73      1.87 o 
  -3 -11   5        0.15        1.00      1.96 o 
  -2 -11   5        2.61        0.52      4.00 o 
  -1 -11   5        4.21        0.20      2.67 o 
   0 -11   5        0.33       -3.45      3.62 o 
  -7 -10   5        4.16        5.55      2.42 o 
  -6 -10   5        0.49       -0.56      2.00 o 
  -5 -10   5        0.18        0.52      1.19 o 
  -4 -10   5        1.64        1.68      1.67 o 
  -3 -10   5       13.66       22.18      2.82 o 
  -2 -10   5        1.74       -1.87      1.87 o 
  -1 -10   5        2.82        6.42      2.72 o 
   0 -10   5        0.11        0.91      2.62 o 
   1 -10   5        0.06       -2.04      3.44 o 
  -8  -9   5        0.30        1.31      2.15 o 
  -7  -9   5        3.77       -1.61      1.90 o 
  -6  -9   5        0.11        1.08      1.80 o 
  -5  -9   5        1.87        2.24      1.14 o 
  -4  -9   5        8.74        8.68      1.87 o 
  -3  -9   5        0.04       -1.06      1.49 o 
  -2  -9   5        8.03        3.86      1.77 o 
  -1  -9   5        0.10       -1.80      1.80 o 
   0  -9   5        2.44        3.44      2.43 o 
   1  -9   5        0.27       -2.24      2.24 o 
   2  -9   5        1.46       -0.65      3.61 o 
   3  -9   5        0.61        2.68      4.30 o 
  -8  -8   5        0.11       -1.27      1.80 o 
  -7  -8   5        0.02        0.59      1.94 o 
  -6  -8   5       15.69       20.84      2.67 o 
  -5  -8   5        0.09        0.46      0.97 o 
  -4  -8   5        9.28        7.13      1.49 o 
  -3  -8   5        9.57       13.23      2.02 o 
  -2  -8   5        0.88        0.11      1.44 o 
  -1  -8   5        2.81        2.02      1.94 o 
   0  -8   5        2.31        1.91      2.00 o 
   1  -8   5        0.12        1.50      2.06 o 
   2  -8   5        9.45        5.56      2.56 o 
   3  -8   5        4.41       11.33      4.34 o 
   4  -8   5        0.00        1.33      3.52 o 
  -9  -7   5        3.40        3.03      2.16 o 
  -8  -7   5        2.19        3.60      1.85 o 
  -7  -7   5        9.69        5.65      1.94 o 
  -6  -7   5       12.91       23.65      4.00 o 
  -5  -7   5       10.99       14.28      2.16 o 
  -4  -7   5       53.59       35.38      2.29 o 
  -3  -7   5        0.14       -0.59      1.06 o 
  -2  -7   5       20.53       21.01      2.30 o 
  -1  -7   5       15.45       21.62      2.37 o 
   0  -7   5        3.33        2.47      1.40 o 
   1  -7   5       42.94       45.00      3.34 o 
   2  -7   5        0.08        1.26      1.76 o 
   3  -7   5       11.52        6.92      3.57 o 
   4  -7   5        1.35       -1.52      3.01 o 
   5  -7   5        1.14       -0.82      3.06 o 
  -9  -6   5        4.32        3.25      2.54 o 
  -8  -6   5        0.10       -0.81      1.86 o 
  -7  -6   5       10.43       10.07      2.38 o 
  -6  -6   5       39.24       36.22      3.58 o 
  -5  -6   5       20.32       18.34      2.31 o 
  -4  -6   5       14.12       17.66      1.63 o 
  -3  -6   5        7.02        8.35      1.34 o 
  -2  -6   5       44.90       36.56      2.34 o 
  -1  -6   5      133.05      128.78      4.39 o 
   0  -6   5       12.03       10.43      1.36 o 
   1  -6   5      413.30      452.14      7.69 o 
   2  -6   5       91.43       92.70      3.06 o 
   3  -6   5      228.88      258.43      6.95 o 
   4  -6   5        3.64        1.44      2.16 o 
   5  -6   5        6.03        7.13      2.58 o 
   6  -6   5        5.77        2.74      3.87 o 
  -9  -5   5        0.92        1.97      2.14 o 
  -8  -5   5        7.88        8.05      2.36 o 
  -7  -5   5        2.64        0.27      2.39 o 
  -6  -5   5       87.39       84.88      4.66 o 
  -5  -5   5      125.62      118.12      9.58 o 
  -4  -5   5       50.54       53.53      2.04 o 
  -3  -5   5       42.04       56.79      2.97 o 
  -2  -5   5      410.23      409.43      6.70 o 
  -1  -5   5       26.75       31.76      1.75 o 
   0  -5   5        2.36        4.20      0.94 o 
   1  -5   5        0.27       -0.29      0.82 o 
   2  -5   5        7.92        6.74      2.01 o 
   3  -5   5       18.10       18.14      2.05 o 
   4  -5   5        0.81        1.14      1.95 o 
   5  -5   5        4.16        2.25      2.10 o 
   6  -5   5        0.00       -0.55      1.82 o 
   7  -5   5        5.46        5.31      2.32 o 
  -9  -4   5       13.19       10.01      2.82 o 
  -8  -4   5        0.78       -0.16      1.81 o 
  -7  -4   5       51.47       55.75      4.24 o 
  -6  -4   5      256.41      242.70      7.94 o 
  -5  -4   5      224.80      234.52      6.34 o 
  -4  -4   5       11.42       11.79      1.35 o 
  -3  -4   5       34.84       32.48      1.87 o 
  -2  -4   5       64.50       55.02      1.47 o 
  -1  -4   5        1.11        0.01      0.57 o 
   0  -4   5      509.73      475.13      7.28 o 
   1  -4   5       64.07       65.48      2.08 o 
   2  -4   5       38.64       38.05      1.86 o 
   3  -4   5       21.41       24.83      1.82 o 
   4  -4   5        0.61        0.56      1.17 o 
   5  -4   5        0.04        1.08      1.75 o 
   6  -4   5        3.68        1.89      2.84 o 
   7  -4   5        2.12        2.23      1.79 o 
   8  -4   5        0.31       -0.29      3.50 o 
  -9  -3   5        3.85        2.37      2.30 o 
  -8  -3   5        0.33       -0.76      1.80 o 
  -7  -3   5       48.61       53.80      3.48 o 
  -6  -3   5      554.52      569.94     12.12 o 
  -5  -3   5      789.41      784.12     15.27 o 
  -4  -3   5       36.31       42.71      2.65 o 
  -3  -3   5       92.73       88.26      2.95 o 
  -2  -3   5        8.09        5.42      0.66 o 
  -1  -3   5       28.31       22.44      1.06 o 
   0  -3   5      941.56     1042.35     12.75 o 
   1  -3   5       12.80       11.97      1.25 o 
   2  -3   5        0.66        0.01      0.61 o 
   3  -3   5       66.68       64.78      2.93 o 
   4  -3   5       73.40       71.23      2.91 o 
   5  -3   5       74.61       75.46      3.73 o 
   6  -3   5        0.19        1.29      1.86 o 
   7  -3   5        9.84       12.10      3.17 o 
   8  -3   5        1.32        0.69      3.20 o 
  -9  -2   5       19.23       25.74      4.47 o 
  -8  -2   5        3.78        4.53      1.87 o 
  -7  -2   5       58.35       54.32      3.82 o 
  -6  -2   5        0.73        0.33      1.47 o 
  -5  -2   5      255.61      252.44      7.49 o 
  -4  -2   5       30.61       31.46      1.48 o 
  -3  -2   5       45.41       39.94      1.61 o 
  -2  -2   5     1048.67     1156.16     12.87 o 
  -1  -2   5      851.96      809.57     10.04 o 
   0  -2   5     3005.65     3128.28     33.23 o 
   1  -2   5       24.97       20.37      1.18 o 
   2  -2   5      263.84      273.57      3.93 o 
   3  -2   5      287.36      260.67      3.95 o 
   4  -2   5       10.15        2.37      3.25 o 
   5  -2   5       11.36       10.96      1.82 o 
   6  -2   5       55.79       43.07      2.58 o 
   7  -2   5       18.92       23.38      4.09 o 
   8  -2   5        9.79       12.23      3.72 o 
   9  -2   5        1.03        3.64      3.50 o 
  -9  -1   5        3.71        1.69      2.31 o 
  -8  -1   5        9.36       12.47      2.26 o 
  -7  -1   5       15.34       15.76      3.18 o 
  -6  -1   5        9.78        9.35      1.73 o 
  -5  -1   5       75.14       55.93      1.84 o 
  -4  -1   5        1.32        2.56      0.72 o 
  -3  -1   5       74.15       68.01      1.78 o 
  -2  -1   5      149.98      160.30      3.14 o 
  -1  -1   5      774.17      829.58     10.18 o 
   0  -1   5       25.99       27.29      1.09 o 
   1  -1   5      159.42      166.42      2.34 o 
   2  -1   5       95.32       82.76      1.46 o 
   3  -1   5      276.23      254.06      5.86 o 
   4  -1   5       18.54       17.82      1.05 o 
   5  -1   5        2.53        1.98      0.72 o 
   6  -1   5        5.31        7.97      2.54 o 
   7  -1   5        0.67        0.55      2.10 o 
   8  -1   5       10.10        9.58      3.11 o 
   9  -1   5        0.01       -0.88      2.95 o 
  -9   0   5       11.68        7.28      2.99 o 
  -8   0   5        5.14        6.10      2.53 o 
  -7   0   5       36.58       30.56      2.78 o 
  -6   0   5        1.54        0.20      0.89 o 
  -5   0   5      632.46      634.69     10.68 o 
  -3   0   5      899.53      873.10     10.91 o 
  -2   0   5      289.22      310.40      4.47 o 
  -1   0   5     1217.17     1167.26     15.19 o 
   0   0   5      200.60      160.28      2.76 o 
   1   0   5       17.83       18.03      0.80 o 
   2   0   5        2.73        0.97      0.53 o 
   3   0   5       13.41       13.28      1.00 o 
   4   0   5      684.28      647.61     29.85 o 
   5   0   5        9.63        3.09      1.85 o 
   6   0   5       97.47       92.91      5.25 o 
   7   0   5       53.19       56.19      4.41 o 
   8   0   5        2.01        3.50      2.24 o 
   9   0   5        5.45        7.40      3.00 o 
  10   0   5        1.10        3.26      3.03 o 
  -8   1   5       17.04       15.96      3.22 o 
  -7   1   5       49.58       37.38     10.12 o 
  -6   1   5       26.19       25.51      2.91 o 
  -5   1   5       13.55       16.86      1.61 o 
  -3   1   5      497.86      550.63      6.81 o 
  -2   1   5     1672.18     1888.25     24.22 o 
  -1   1   5     3033.92     3107.37     38.86 o 
   0   1   5      125.94      143.82      2.56 o 
   1   1   5      597.20      625.68      8.33 o 
   2   1   5     2451.57     2422.17     33.40 o 
   3   1   5        5.61        5.59      0.40 o 
   4   1   5     3353.37     3389.74     54.80 o 
   5   1   5       18.47       24.80      1.47 o 
   6   1   5      350.21      372.19      9.20 o 
   7   1   5        0.11        0.93      1.63 o 
   8   1   5        0.00        0.86      1.89 o 
   9   1   5        0.30       -0.88      2.23 o 
  10   1   5        0.18        0.34      2.69 o 
  -8   2   5       24.55       22.97      4.22 o 
  -7   2   5        0.08        0.98      1.47 o 
  -6   2   5       76.64       76.75      3.64 o 
  -5   2   5       25.83       25.66      1.94 o 
  -4   2   5       13.06        8.76      2.06 o 
  -3   2   5      540.16      528.45      8.75 o 
  -2   2   5       54.20       64.09      1.85 o 
  -1   2   5       82.71      107.46      2.32 o 
   0   2   5      768.32      700.76      9.47 o 
   1   2   5       58.52       53.16      1.22 o 
   2   2   5       21.49       17.05      0.88 o 
   3   2   5       82.65       91.29      2.14 o 
   4   2   5     3748.74     3616.00     50.73 o 
   5   2   5        1.65        1.13      0.47 o 
   6   2   5      244.30      266.57      5.33 o 
   7   2   5        6.35        4.78      1.39 o 
   8   2   5        1.36        2.33      1.74 o 
   9   2   5       39.12       39.33      4.12 o 
  10   2   5        1.53        1.68      2.49 o 
  -8   3   5        0.20        1.09      2.75 o 
  -7   3   5        4.70        3.63      1.71 o 
  -6   3   5        2.11        4.55      1.70 o 
  -5   3   5       42.66       43.39      4.20 o 
  -4   3   5      111.00      128.38      5.35 o 
  -3   3   5       48.18       57.05      2.95 o 
  -2   3   5      224.33      216.08      4.04 o 
  -1   3   5       79.52       76.84      2.03 o 
   0   3   5        0.07        1.93      0.68 o 
   1   3   5      846.52      773.74      9.39 o 
   2   3   5      556.70      613.71      8.14 o 
   3   3   5      430.16      465.73      8.20 o 
   4   3   5       21.27       18.52      1.66 o 
   5   3   5       66.07       78.60      3.16 o 
   6   3   5        1.62        5.07      2.26 o 
   7   3   5       30.49       40.25      4.58 o 
   8   3   5       40.94       38.52      2.71 o 
   9   3   5       10.83       14.96      2.54 o 
  10   3   5        3.93        2.11      2.36 o 
  -7   4   5        0.98        3.72      1.91 o 
  -6   4   5       38.05       41.23      4.07 o 
  -5   4   5       53.36       52.73      3.54 o 
  -4   4   5       33.97       42.62      3.06 o 
  -3   4   5      891.23      876.05     14.27 o 
  -2   4   5       32.84       30.52      2.98 o 
  -1   4   5      436.62      445.08      6.93 o 
   0   4   5      220.26      213.73      3.82 o 
   1   4   5      228.12      182.45      2.96 o 
   2   4   5      926.57      923.97     11.03 o 
   3   4   5      588.92      559.82      9.95 o 
   4   4   5      259.52      285.68      5.31 o 
   5   4   5       22.86       22.54      2.13 o 
   6   4   5      162.37      156.81      7.23 o 
   7   4   5       42.01       32.42      3.29 o 
   8   4   5        1.20        1.15      1.76 o 
  10   4   5        0.37       -0.13      1.78 o 
  -7   5   5       11.27       11.97      2.41 o 
  -6   5   5        2.36        0.06      1.78 o 
  -5   5   5        0.04       -1.22      1.50 o 
  -4   5   5       74.36       70.20      4.02 o 
  -3   5   5      114.19      108.43      3.56 o 
  -2   5   5      385.74      387.11      7.33 o 
  -1   5   5       15.26        9.20      1.23 o 
   0   5   5       46.77       55.47      1.76 o 
   1   5   5      266.21      286.92      4.76 o 
   2   5   5        7.25       13.06      1.08 o 
   3   5   5     1492.54     1609.87     23.01 o 
   4   5   5      380.34      415.47      7.73 o 
   5   5   5        3.48       -0.92      0.92 o 
   6   5   5      265.99      274.51      8.20 o 
   7   5   5       18.17       13.85      2.89 o 
   8   5   5       26.10       26.27      3.20 o 
  -6   6   5        6.34       11.70      2.93 o 
  -5   6   5       25.30       24.91      6.16 o 
  -4   6   5       10.16       15.38      2.39 o 
  -3   6   5        6.48        7.61      1.91 o 
  -2   6   5      119.13      115.84      3.65 o 
  -1   6   5       15.99       17.59      1.65 o 
   0   6   5        6.47        6.22      1.13 o 
   1   6   5      211.72      216.37      4.65 o 
   2   6   5        0.52        1.61      0.69 o 
   3   6   5      391.73      413.86      7.72 o 
   4   6   5        1.60        2.38      0.84 o 
   5   6   5       14.77       16.73      1.66 o 
   6   6   5        2.95        9.75      2.62 o 
   7   6   5        4.76        2.48      1.85 o 
   8   6   5      126.42      150.79      6.37 o 
   9   6   5       10.30        8.55      2.48 o 
  -5   7   5        0.22       -0.23      2.41 o 
  -4   7   5        3.11       -1.91      1.91 o 
  -3   7   5        0.92        0.07      2.07 o 
  -2   7   5        7.52       12.70      2.11 o 
  -1   7   5        0.53       -0.77      0.96 o 
   0   7   5        5.25        1.55      0.95 o 
   1   7   5        0.11        1.46      0.97 o 
   2   7   5        0.55       -0.09      0.82 o 
   3   7   5      224.64      220.23      4.35 o 
   4   7   5       28.28       33.16      4.57 o 
   5   7   5       42.41       48.49      5.45 o 
   6   7   5       65.70       72.27      6.52 o 
   7   7   5      136.13      139.32      6.17 o 
   8   7   5        1.16        0.87      2.03 o 
   9   7   5        0.23       -0.02      3.61 o 
  -5   8   5        0.07        0.56      3.57 o 
  -4   8   5        4.62        6.98      2.94 o 
  -3   8   5        2.88        3.98      2.57 o 
  -2   8   5       37.67       31.14      3.11 o 
  -1   8   5        1.07        0.90      1.66 o 
   0   8   5       57.37       51.10      3.47 o 
   1   8   5      213.35      201.57      5.79 o 
   2   8   5       25.42       23.05      2.21 o 
   3   8   5       20.10       18.61      1.83 o 
   4   8   5       74.30       71.75      4.04 o 
   5   8   5       26.41       34.56      3.05 o 
   6   8   5       52.67       67.40      4.61 o 
   7   8   5       38.04       49.96      3.38 o 
   8   8   5        2.45        2.93      1.34 o 
   9   8   5        0.58        4.37      2.72 o 
  10   8   5        3.40        1.24      3.69 o 
  -4   9   5        6.91        4.50      3.18 o 
  -3   9   5        0.27       -2.35      2.35 o 
  -2   9   5        0.01       -1.06      1.79 o 
  -1   9   5        0.61        0.27      1.97 o 
   0   9   5        5.12        4.27      1.79 o 
   1   9   5       20.95       16.19      3.29 o 
   2   9   5       21.09       22.90      3.55 o 
   3   9   5       13.10       17.08      1.99 o 
   4   9   5        0.74        0.40      1.09 o 
   5   9   5       88.31       71.35      4.37 o 
   6   9   5        1.52        0.34      1.90 o 
   7   9   5      110.14      112.22      5.80 o 
   8   9   5        4.57        4.97      1.97 o 
   9   9   5        0.05       -0.47      1.57 o 
  10   9   5        0.31        1.49      2.95 o 
  -2  10   5        7.13       12.49      4.81 o 
  -1  10   5       12.86        4.78      2.64 o 
   0  10   5        7.17       11.22      2.82 o 
   1  10   5        6.53        2.37      1.66 o 
   2  10   5        3.63        6.77      2.82 o 
   3  10   5        0.33       -0.49      1.40 o 
   4  10   5        0.92        1.61      1.21 o 
   5  10   5        1.18        3.60      4.59 o 
   6  10   5        3.03        1.55      1.90 o 
   7  10   5       42.06       42.30      4.15 o 
   8  10   5       34.55       33.05      4.98 o 
   9  10   5        3.42        0.42      2.01 o 
  -1  11   5        0.02       -0.12      3.29 o 
   0  11   5        2.28        6.11      2.65 o 
   1  11   5        2.53        5.94      2.58 o 
   2  11   5        2.60        3.68      2.59 o 
   3  11   5        0.61        0.97      1.92 o 
   4  11   5        1.49       -1.32      1.32 o 
   5  11   5        1.00       -0.93      2.01 o 
   6  11   5        0.11        1.51      2.15 o 
   7  11   5        3.48        6.42      3.37 o 
   8  11   5        7.27       11.71      2.83 o 
   9  11   5        0.33        0.59      2.25 o 
   1  12   5        7.45        8.10      4.77 o 
   2  12   5        1.42       -0.25      2.29 o 
   3  12   5        0.37        0.86      1.87 o 
   4  12   5        0.08       -1.95      1.95 o 
   5  12   5        0.04        3.24      2.47 o 
   6  12   5        0.06       -0.80      3.20 o 
   7  12   5        0.42        1.30      2.65 o 
   4  13   5        1.50        0.99      1.77 o 
   5  13   5        0.54        0.05      3.37 o 
  -4 -11   6        0.37        0.45      2.95 o 
  -3 -11   6        0.02       -0.58      2.30 o 
  -2 -11   6        0.34       -2.06      2.39 o 
  -6 -10   6        0.81        2.38      2.32 o 
  -5 -10   6        0.03       -0.01      1.40 o 
  -4 -10   6        0.00       -1.69      1.69 o 
  -3 -10   6        0.41       -0.19      1.83 o 
  -2 -10   6        7.26        8.14      2.82 o 
  -1 -10   6        9.42       11.31      3.14 o 
   0 -10   6        0.94        5.30      3.72 o 
   1 -10   6        6.64        7.03      4.14 o 
  -7  -9   6       11.10       16.87      2.96 o 
  -6  -9   6        3.64        4.31      2.13 o 
  -5  -9   6        0.25       -0.19      1.58 o 
  -4  -9   6        0.20       -1.47      1.47 o 
  -3  -9   6        0.44       -1.18      1.57 o 
  -2  -9   6        1.13        1.44      1.77 o 
  -1  -9   6        4.23        3.64      2.43 o 
   0  -9   6        3.99       -0.68      2.25 o 
   1  -9   6        0.99       -2.82      2.82 o 
   2  -9   6        0.38        0.20      3.94 o 
   3  -9   6        1.65       -3.93      3.93 o 
  -8  -8   6        0.00        0.72      2.15 o 
  -7  -8   6        9.26        4.47      2.10 o 
  -6  -8   6       17.55       13.58      2.48 o 
  -5  -8   6        0.40        0.70      1.20 o 
  -4  -8   6        2.89        2.60      1.35 o 
  -3  -8   6        4.67        9.41      1.93 o 
  -2  -8   6        0.31       -1.15      1.39 o 
  -1  -8   6        9.23        9.86      2.46 o 
   0  -8   6        0.04       -1.89      1.89 o 
   1  -8   6        0.85        1.19      2.19 o 
   2  -8   6        0.01       -3.00      3.00 o 
   3  -8   6        0.24        4.25      3.97 o 
   4  -8   6        1.25        0.20      3.94 o 
  -8  -7   6        3.94        2.16      2.08 o 
  -7  -7   6        0.08        1.62      1.78 o 
  -6  -7   6       12.40       14.48      2.40 o 
  -5  -7   6       18.04       12.80      1.89 o 
  -4  -7   6       26.24       23.69      2.03 o 
  -3  -7   6       19.85       27.71      2.68 o 
  -2  -7   6        1.08        1.74      1.18 o 
  -1  -7   6       58.36       71.01      5.82 o 
   0  -7   6        0.03        1.13      1.16 o 
   1  -7   6        8.96        8.08      1.93 o 
   2  -7   6       10.53       19.31      3.68 o 
   3  -7   6        1.25        3.86      3.46 o 
   4  -7   6        1.21       -2.65      3.01 o 
   5  -7   6        0.76        0.55      3.41 o 
  -9  -6   6        6.07       11.65      3.08 o 
  -8  -6   6        0.41        0.55      2.20 o 
  -7  -6   6        0.00       -0.08      2.17 o 
  -6  -6   6       63.12       71.55      4.66 o 
  -5  -6   6        4.42        4.01      1.09 o 
  -4  -6   6       41.56       38.76      2.40 o 
  -3  -6   6       20.93       17.82      1.52 o 
  -2  -6   6       16.12       16.50      1.77 o 
  -1  -6   6        3.63        2.57      1.13 o 
   0  -6   6       86.47       74.42      3.57 o 
   1  -6   6        6.98        4.92      1.80 o 
   2  -6   6        8.67        8.81      1.71 o 
   3  -6   6       47.93       57.32      4.61 o 
   4  -6   6       23.10       35.49      6.07 o 
   5  -6   6        5.62        7.04      2.61 o 
   6  -6   6        0.84        2.75      2.46 o 
  -9  -5   6        0.97       -1.48      2.23 o 
  -8  -5   6        7.95       10.98      2.70 o 
  -7  -5   6        4.53        5.34      2.28 o 
  -6  -5   6      127.27      127.01      5.68 o 
  -5  -5   6       14.22       13.55      1.55 o 
  -4  -5   6       11.70       11.96      1.92 o 
  -3  -5   6        9.57       19.77      1.72 o 
  -2  -5   6      101.49      111.33      3.29 o 
  -1  -5   6       70.00       71.39      2.32 o 
   0  -5   6        8.27        8.72      1.14 o 
   1  -5   6       38.88       40.54      2.41 o 
   2  -5   6       33.12       38.22      3.10 o 
   3  -5   6        2.22        1.25      2.85 o 
   4  -5   6        1.60        6.76      2.38 o 
   5  -5   6        2.23        3.20      3.04 o 
   6  -5   6        0.08        3.79      2.17 o 
   7  -5   6        0.17       -1.42      2.05 o 
  -9  -4   6        6.85        5.94      2.63 o 
  -8  -4   6       23.81       26.63      3.55 o 
  -7  -4   6       31.13       30.75      3.46 o 
  -6  -4   6        4.41        1.70      1.50 o 
  -5  -4   6      236.27      227.69      6.34 o 
  -4  -4   6       10.16        7.72      1.30 o 
  -3  -4   6       21.94       34.54      4.07 o 
  -2  -4   6      178.84      195.87      3.62 o 
  -1  -4   6      243.70      250.91      4.17 o 
   0  -4   6      136.80      156.59      3.33 o 
   1  -4   6       81.06       85.98      2.42 o 
   2  -4   6      157.87      171.74      4.13 o 
   3  -4   6       61.68       65.97      2.94 o 
   4  -4   6       27.88       32.12      3.19 o 
   5  -4   6        0.31       -1.63      1.63 o 
   6  -4   6        3.14        0.99      2.00 o 
   7  -4   6        2.00        0.18      1.87 o 
   8  -4   6        0.04       -1.62      4.09 o 
  -9  -3   6       10.29        9.11      3.04 o 
  -8  -3   6        2.02        0.80      2.04 o 
  -7  -3   6        2.53        3.87      1.74 o 
  -6  -3   6       39.64       37.44      2.99 o 
  -5  -3   6       66.72       68.42      3.96 o 
  -4  -3   6        1.85        2.89      1.33 o 
  -3  -3   6        1.83        0.83      0.81 o 
  -2  -3   6        3.46        5.64      1.40 o 
  -1  -3   6      145.86      150.52      2.72 o 
   0  -3   6       50.21       54.03      1.46 o 
   1  -3   6      141.81      130.40      3.18 o 
   2  -3   6      314.92      323.68      5.37 o 
   3  -3   6       46.36       47.16      2.77 o 
   4  -3   6       14.73        9.82      1.95 o 
   5  -3   6        8.52        3.23      3.18 o 
   6  -3   6        5.91        6.45      1.84 o 
   7  -3   6        0.18        0.73      1.47 o 
   8  -3   6        2.11       -0.21      3.41 o 
  -9  -2   6        0.60        3.80      2.49 o 
  -8  -2   6       12.42       10.99      2.29 o 
  -7  -2   6        0.34        0.07      1.49 o 
  -6  -2   6        6.57        7.01      1.75 o 
  -5  -2   6      309.98      299.58      7.24 o 
  -4  -2   6       42.19       42.80      2.18 o 
  -3  -2   6      142.73      130.21      2.61 o 
  -2  -2   6      637.83      665.59      8.65 o 
  -1  -2   6      135.80      134.13      2.54 o 
   0  -2   6      162.56      219.25      3.23 o 
   1  -2   6      323.78      336.38      4.77 o 
   2  -2   6        6.33        8.84      0.75 o 
   3  -2   6       57.90       56.80      1.92 o 
   5  -2   6        5.70        4.39      2.06 o 
   6  -2   6       20.39       20.47      2.07 o 
   7  -2   6        0.02       -2.26      2.26 o 
   8  -2   6       11.48       17.18      4.32 o 
   9  -2   6        0.00       -0.32      3.30 o 
  -9  -1   6        3.73        2.28      2.55 o 
  -8  -1   6        5.26        6.07      2.17 o 
  -7  -1   6       48.00       45.53      3.42 o 
  -6  -1   6       35.21       32.90      1.87 o 
  -5  -1   6        0.44        1.77      1.01 o 
  -4  -1   6      277.40      280.67      6.76 o 
  -3  -1   6        5.13        6.93      0.96 o 
  -2  -1   6      676.09      727.10     10.12 o 
  -1  -1   6       15.19       12.97      0.91 o 
   0  -1   6      611.94      580.83      7.45 o 
   1  -1   6      305.25      267.91      3.52 o 
   2  -1   6      413.03      403.88      5.93 o 
   3  -1   6      464.14      478.85      6.16 o 
   4  -1   6       54.59       67.69      3.18 o 
   5  -1   6      248.80      241.25      6.72 o 
   6  -1   6       17.32       10.80      2.89 o 
   7  -1   6       18.63       15.96      3.36 o 
   8  -1   6        0.28       -1.51      2.38 o 
   9  -1   6        0.14       -1.03      2.83 o 
  -8   0   6       32.56       35.10      4.11 o 
  -7   0   6       69.95       62.64      5.92 o 
  -6   0   6       38.99       44.76      2.31 o 
  -5   0   6      212.89      218.76      4.93 o 
  -4   0   6       91.61       93.66      3.44 o 
  -3   0   6      189.36      185.27      3.30 o 
  -2   0   6      261.68      207.65      3.42 o 
  -1   0   6      106.68      107.76      2.32 o 
   0   0   6      278.28      257.25      4.12 o 
   1   0   6       49.11       52.68      1.60 o 
   2   0   6      406.00      384.14      5.83 o 
   3   0   6       37.23       30.16      1.19 o 
   4   0   6        9.92       12.28      1.23 o 
   6   0   6        1.89        1.61      1.68 o 
   7   0   6       23.54       21.21      3.29 o 
   8   0   6        5.86       11.18      2.99 o 
   9   0   6        2.47        4.78      2.81 o 
  10   0   6        1.08        0.02      2.94 o 
  -8   1   6        3.73        0.21      2.31 o 
  -7   1   6        1.69       -1.08      1.45 o 
  -6   1   6       22.24       28.06      2.09 o 
  -5   1   6       65.04       79.41      3.25 o 
  -4   1   6       50.06       46.00      2.62 o 
  -3   1   6       79.81       94.42      2.50 o 
  -2   1   6      429.92      490.34      7.31 o 
  -1   1   6      612.68      716.48      9.92 o 
   0   1   6       33.30       18.52      1.04 o 
   1   1   6       84.17       96.89      1.96 o 
   2   1   6     2071.04     2115.57     29.36 o 
   3   1   6      234.02      300.71      5.54 o 
   4   1   6      126.47      122.14      2.38 o 
   5   1   6      136.13      160.42      3.73 o 
   6   1   6        1.09       -1.51      1.51 o 
   7   1   6       22.11       21.64      3.10 o 
   8   1   6        3.98        4.28      2.24 o 
   9   1   6       10.38       15.51      3.44 o 
  10   1   6        0.01        0.64      2.73 o 
  -8   2   6        3.64        1.23      2.64 o 
  -7   2   6        4.70        5.46      2.66 o 
  -6   2   6       11.72       11.82      1.81 o 
  -5   2   6        0.06       -0.09      1.04 o 
  -4   2   6       35.83       38.04      2.43 o 
  -3   2   6      244.17      241.95      5.74 o 
  -2   2   6       43.68       42.34      1.76 o 
  -1   2   6      517.21      597.30      8.55 o 
   0   2   6      137.01      150.32      2.84 o 
   1   2   6        9.25       15.64      0.91 o 
   2   2   6     2245.84     2257.03     28.22 o 
   3   2   6        9.41        5.77      0.49 o 
   4   2   6       31.94       34.36      1.18 o 
   5   2   6      657.83      620.16      9.49 o 
   6   2   6        9.09        6.31      1.43 o 
   7   2   6       64.64       63.62      3.85 o 
   8   2   6        0.16        1.55      1.75 o 
   9   2   6        0.26       -1.69      2.01 o 
  10   2   6        0.61        1.06      2.40 o 
  -7   3   6       11.64        7.54      1.98 o 
  -6   3   6       10.68        9.00      1.94 o 
  -5   3   6        4.17        4.00      1.49 o 
  -4   3   6       24.67       25.54      2.40 o 
  -3   3   6       32.76       34.50      2.83 o 
  -2   3   6       12.68       16.24      1.26 o 
  -1   3   6      415.72      361.94      5.79 o 
   0   3   6      635.64      570.44      8.16 o 
   1   3   6      184.04      188.10      3.25 o 
   2   3   6      303.97      297.88      4.49 o 
   3   3   6      293.82      315.60      4.40 o 
   4   3   6        0.36        0.33      0.57 o 
   5   3   6      109.62      103.20      6.84 o 
   6   3   6      243.60      241.78      4.28 o 
   7   3   6       22.68       27.73      2.16 o 
   8   3   6       22.05       16.86      2.27 o 
   9   3   6        4.05       12.69      2.55 o 
  10   3   6        0.05       -0.16      2.04 o 
  -7   4   6       17.82       16.10      2.48 o 
  -6   4   6        0.01       -0.53      1.96 o 
  -5   4   6       16.15       16.09      2.21 o 
  -4   4   6      133.69      152.56      5.05 o 
  -3   4   6      177.85      183.42      4.62 o 
  -2   4   6      485.77      460.85      8.17 o 
  -1   4   6      121.48       99.37      2.53 o 
   0   4   6      373.27      383.08      6.26 o 
   1   4   6        4.44        3.70      0.68 o 
   2   4   6      919.51      989.45     13.10 o 
   3   4   6      251.71      234.34      3.24 o 
   4   4   6        1.07       -0.50      0.57 o 
   5   4   6        6.06        7.74      1.56 o 
   6   4   6      172.78      179.68      5.83 o 
   7   4   6       46.72       47.11      7.29 o 
  10   4   6        1.21        1.98      1.94 o 
  -6   5   6        7.67        9.97      2.29 o 
  -5   5   6        3.01       -1.50      1.55 o 
  -4   5   6       12.96       11.93      2.12 o 
  -3   5   6       30.23       29.36      2.69 o 
  -2   5   6      228.70      230.39      5.54 o 
  -1   5   6       47.50       58.46      2.31 o 
   0   5   6      136.95      154.37      3.31 o 
   1   5   6        0.01       -0.57      0.57 o 
   2   5   6       99.38      100.56      4.04 o 
   3   5   6      655.06      690.54     10.37 o 
   4   5   6      132.56      125.17      3.20 o 
   5   5   6       58.38       65.37      1.98 o 
   6   5   6      283.89      289.63      8.38 o 
   7   5   6        6.82        7.49      1.86 o 
   8   5   6        1.77        4.52      2.46 o 
  11   5   6        0.34       -1.03      1.99 o 
  -6   6   6        0.70       -0.54      2.28 o 
  -5   6   6        0.05        0.24      2.23 o 
  -4   6   6        5.07        0.90      4.51 o 
  -3   6   6       23.95       19.04      2.47 o 
  -2   6   6        1.36        0.66      1.22 o 
  -1   6   6       67.01       62.44      2.66 o 
   0   6   6        0.79       -0.67      1.09 o 
   1   6   6      345.55      330.94      5.68 o 
   2   6   6       31.74       29.01      2.49 o 
   3   6   6       17.75       12.37      1.98 o 
   4   6   6        5.35        9.16      1.56 o 
   5   6   6       11.55       11.26      1.52 o 
   6   6   6       45.42       57.32      2.36 o 
   7   6   6       31.73       32.81      8.49 o 
   8   6   6        4.11        0.40      3.36 o 
  -5   7   6        0.79        0.12      2.37 o 
  -4   7   6       17.43       16.58      3.30 o 
  -3   7   6       18.63       19.08      3.25 o 
  -2   7   6        2.98        2.92      1.70 o 
  -1   7   6       71.76       61.23      3.73 o 
   0   7   6        1.41        0.63      0.95 o 
   1   7   6       11.04       11.90      1.96 o 
   2   7   6       26.16       22.74      2.94 o 
   3   7   6      119.91      144.32      4.01 o 
   4   7   6       22.40       22.44      6.25 o 
   5   7   6        2.59        0.80      1.18 o 
   6   7   6       44.32       49.65      2.88 o 
   7   7   6       17.82       10.39      1.66 o 
   8   7   6        0.00        0.04      1.84 o 
   9   7   6        0.29       -0.04      2.81 o 
  -4   8   6       19.72       30.66      7.74 o 
  -3   8   6        0.47        1.22      2.31 o 
  -2   8   6        0.71        0.82      1.79 o 
  -1   8   6       48.59       50.66      3.66 o 
   0   8   6       11.14        6.68      2.58 o 
   1   8   6       14.38       19.07      2.22 o 
   2   8   6       30.36       25.49      2.31 o 
   3   8   6       12.80       17.29      3.28 o 
   4   8   6        1.10       -1.38      1.38 o 
   5   8   6        0.16        1.43      1.44 o 
   6   8   6        8.06       10.96      2.05 o 
   7   8   6       10.95        5.97      2.29 o 
   8   8   6        5.08        8.34      1.70 o 
   9   8   6        1.29        0.38      3.06 o 
  -3   9   6        5.35        4.92      2.85 o 
  -2   9   6        4.45       -0.63      1.92 o 
  -1   9   6        4.59        2.33      3.33 o 
   0   9   6        1.86        3.22      2.11 o 
   1   9   6       23.05       20.31      3.16 o 
   2   9   6       17.29       12.56      2.00 o 
   3   9   6       25.20       29.16      2.46 o 
   4   9   6        1.32       -0.03      1.91 o 
   5   9   6        0.82        0.83      1.97 o 
   6   9   6        5.20        5.50      2.04 o 
   7   9   6      104.21      106.84      4.90 o 
   8   9   6       13.17       13.83      2.37 o 
   9   9   6        5.84        8.95      2.17 o 
  -2  10   6        0.52       -0.72      2.40 o 
  -1  10   6        0.46        1.44      2.42 o 
   0  10   6        0.00        2.83      3.08 o 
   1  10   6        6.45        4.95      1.93 o 
   2  10   6        0.32       -0.20      1.52 o 
   3  10   6       16.54       13.54      2.01 o 
   4  10   6        1.80       -0.23      1.17 o 
   5  10   6        0.05        0.51      5.02 o 
   6  10   6        2.19        1.40      1.91 o 
   7  10   6       17.76       21.10      4.92 o 
   8  10   6        1.95        6.40      2.80 o 
   9  10   6        2.67        2.56      2.08 o 
  -1  11   6        0.81       -0.28      7.04 o 
   0  11   6        0.97        2.62      2.55 o 
   1  11   6        4.58        7.84      2.85 o 
   2  11   6        2.39        2.93      2.69 o 
   3  11   6       12.63       14.09      2.37 o 
   4  11   6        1.45        2.76      2.31 o 
   5  11   6        0.02       -0.70      2.10 o 
   6  11   6        0.00        3.82      2.28 o 
   7  11   6        2.91        6.56      3.91 o 
   8  11   6        0.08        3.63      2.42 o 
   9  11   6        0.04        0.46      2.30 o 
   1  12   6        4.51       11.20      3.12 o 
   2  12   6        0.12       -1.93      2.17 o 
   3  12   6        0.56       -0.96      1.77 o 
   4  12   6        0.00       -1.15      1.54 o 
   5  12   6        1.40        0.47      2.43 o 
   6  12   6        0.01       -0.66      3.36 o 
   7  12   6        0.11        1.72      2.59 o 
  -5 -10   7        0.51       -0.94      1.48 o 
  -4 -10   7        1.85        1.84      1.95 o 
  -3 -10   7        3.10        5.12      2.23 o 
  -2 -10   7        2.74        3.47      2.70 o 
  -1 -10   7        9.60       17.86      4.74 o 
   0 -10   7        0.29        2.59      3.94 o 
   1 -10   7        1.73        2.48      3.97 o 
  -6  -9   7        0.02        1.57      2.20 o 
  -5  -9   7        3.69        2.21      1.44 o 
  -4  -9   7        2.21        0.69      1.81 o 
  -3  -9   7        2.21        0.92      1.72 o 
  -2  -9   7        0.39        2.24      1.90 o 
  -1  -9   7       12.18       12.78      3.41 o 
   0  -9   7        0.36       -2.75      2.79 o 
   1  -9   7        2.38        6.53      3.48 o 
   2  -9   7        2.88        4.82      4.40 o 
  -7  -8   7       12.01       11.11      2.67 o 
  -6  -8   7        4.38        1.62      2.05 o 
  -5  -8   7        2.91        3.25      1.34 o 
  -4  -8   7        1.13       -0.93      1.27 o 
  -3  -8   7        4.51        1.70      1.44 o 
  -2  -8   7       16.04       18.31      3.37 o 
  -1  -8   7        4.15        3.20      2.08 o 
   0  -8   7        6.33        3.14      2.19 o 
   1  -8   7        0.19        1.02      2.40 o 
   2  -8   7       12.94       15.04      4.57 o 
   3  -8   7        2.69        1.07      3.85 o 
   4  -8   7        0.00        4.46      3.93 o 
  -8  -7   7       14.48       19.05      3.02 o 
  -7  -7   7       14.97       11.09      2.55 o 
  -6  -7   7       49.04       52.20      4.04 o 
  -5  -7   7        0.00        0.36      1.10 o 
  -4  -7   7        9.89        7.41      1.51 o 
  -3  -7   7       95.60      108.07      4.82 o 
  -2  -7   7       72.17       57.08      4.00 o 
  -1  -7   7        3.66        4.62      1.49 o 
   0  -7   7        5.32        7.78      1.91 o 
   1  -7   7        7.31        8.45      2.66 o 
   2  -7   7        3.03        3.35      3.22 o 
   3  -7   7        0.74       -2.20      2.99 o 
   4  -7   7        3.04        0.25      3.45 o 
   5  -7   7        0.77        1.59      3.36 o 
  -8  -6   7       13.81       11.42      5.89 o 
  -7  -6   7        1.01        1.03      2.23 o 
  -6  -6   7        5.42        9.52      2.52 o 
  -5  -6   7       29.05       29.81      3.04 o 
  -4  -6   7        5.86        5.56      1.13 o 
  -3  -6   7       34.57       27.87      2.20 o 
  -2  -6   7       39.95       21.61      1.98 o 
  -1  -6   7       14.93       15.75      2.76 o 
   0  -6   7        1.71        0.66      1.46 o 
   1  -6   7        2.40        2.29      1.68 o 
   2  -6   7       44.84       57.80      4.66 o 
   3  -6   7       59.01       72.38      7.12 o 
   4  -6   7        0.37        3.93      3.21 o 
   5  -6   7       10.06       10.60      3.90 o 
   6  -6   7        1.96        4.45      3.49 o 
  -8  -5   7        0.68        3.00      2.35 o 
  -7  -5   7        1.55        1.71      2.13 o 
  -6  -5   7       35.48       32.79      3.58 o 
  -5  -5   7        0.00        0.24      1.18 o 
  -4  -5   7       72.10       80.24      3.11 o 
  -3  -5   7       24.59       15.53      1.54 o 
  -2  -5   7       24.05       29.73      2.85 o 
  -1  -5   7      102.53      114.84      3.43 o 
   0  -5   7       37.53       40.54      2.38 o 
   1  -5   7       32.36       37.51      2.34 o 
   2  -5   7        6.91        6.33      2.15 o 
   3  -5   7      211.33      246.95     11.85 o 
   4  -5   7       22.14       24.93      3.31 o 
   5  -5   7        6.28        6.68      2.45 o 
   6  -5   7        2.03       -0.75      2.04 o 
   7  -5   7        0.35       -2.13      2.13 o 
  -8  -4   7        2.22        4.27      2.33 o 
  -7  -4   7        0.23       -0.07      1.58 o 
  -6  -4   7       35.83       18.88      2.43 o 
  -5  -4   7       68.52       66.31      2.80 o 
  -4  -4   7      122.71      109.99      3.40 o 
  -3  -4   7       17.29       19.13      1.86 o 
  -2  -4   7      289.06      292.69      4.91 o 
  -1  -4   7        5.87        9.02      1.01 o 
   0  -4   7        0.01        1.60      0.69 o 
   1  -4   7      238.95      251.27      4.76 o 
   2  -4   7       18.42       16.72      1.63 o 
   3  -4   7        9.74       10.98      2.18 o 
   4  -4   7       14.02       13.98      2.45 o 
   5  -4   7       22.49       31.69      3.36 o 
   6  -4   7        2.42        3.81      2.02 o 
   7  -4   7        0.60       -0.47      2.55 o 
  -9  -3   7       14.12       17.27      3.41 o 
  -8  -3   7        0.34       -1.12      1.80 o 
  -7  -3   7       36.75       32.04      3.14 o 
  -6  -3   7       34.67       39.68      4.69 o 
  -5  -3   7      147.01      146.13      5.94 o 
  -4  -3   7      781.36      781.72     12.95 o 
  -3  -3   7      234.35      199.91      8.61 o 
  -2  -3   7       20.58       23.34      1.48 o 
  -1  -3   7       20.35       25.00      1.26 o 
   0  -3   7       15.90       15.87      0.99 o 
   1  -3   7       36.37       37.07      1.70 o 
   2  -3   7       54.95       61.87      2.47 o 
   3  -3   7      115.76      110.08      4.03 o 
   4  -3   7      105.55      103.68      4.56 o 
   5  -3   7       48.24       46.22      3.54 o 
   6  -3   7        0.69        1.21      1.71 o 
   7  -3   7        0.42        1.43      1.57 o 
   8  -3   7        1.47        2.78      3.69 o 
  -8  -2   7       19.56       22.60      4.06 o 
  -7  -2   7       17.39       19.59      2.52 o 
  -6  -2   7       35.72       31.09      1.93 o 
  -5  -2   7      145.56      146.35      3.92 o 
  -4  -2   7      256.40      236.63      5.21 o 
  -3  -2   7       34.15       32.34      2.20 o 
  -2  -2   7       32.51       28.45      1.40 o 
  -1  -2   7      373.54      377.34      5.49 o 
   0  -2   7      119.12      114.27      2.36 o 
   1  -2   7      219.43      224.68      3.32 o 
   2  -2   7      836.23      889.04     11.07 o 
   3  -2   7       47.90       43.17      2.00 o 
   4  -2   7        2.84        2.14      1.30 o 
   5  -2   7       33.90       30.54      2.70 o 
   6  -2   7        7.36       12.13      1.86 o 
   7  -2   7       22.68       12.65      3.66 o 
   8  -2   7        2.19        2.21      3.37 o 
   9  -2   7        1.36        2.77      3.40 o 
  -8  -1   7        3.78        3.35      2.03 o 
  -7  -1   7       17.52       16.61      2.84 o 
  -6  -1   7       51.65       50.37      2.45 o 
  -5  -1   7       19.85       21.90      3.31 o 
  -4  -1   7       31.86       31.50      2.48 o 
  -3  -1   7      380.27      412.55      6.69 o 
  -2  -1   7       13.61       14.28      1.12 o 
  -1  -1   7        0.01        0.11      0.53 o 
   0  -1   7       90.59       97.44      2.08 o 
   1  -1   7      435.39      445.53      5.52 o 
   2  -1   7      700.08      753.70     11.03 o 
   3  -1   7      159.09      130.90      2.68 o 
   4  -1   7        4.58        0.56      0.82 o 
   5  -1   7      221.65      209.14      6.00 o 
   6  -1   7        9.73        7.81      2.39 o 
   7  -1   7       13.74       11.06      3.41 o 
   8  -1   7        6.27        1.29      2.68 o 
   9  -1   7        2.74        1.63      2.96 o 
  -8   0   7        7.11        9.46      2.88 o 
  -7   0   7        4.20        7.79      2.01 o 
  -6   0   7        5.89        6.23      1.36 o 
  -5   0   7        7.48        7.32      1.32 o 
  -4   0   7       50.05       50.48      2.42 o 
  -3   0   7       66.40       63.03      2.72 o 
  -2   0   7        5.33        1.80      0.92 o 
  -1   0   7       71.73       85.45      1.98 o 
   0   0   7       25.31       29.24      1.39 o 
   1   0   7        2.31        1.32      0.53 o 
   2   0   7        4.55        9.14      0.85 o 
   3   0   7      116.22       93.53      2.80 o 
   4   0   7       11.53        6.09      0.92 o 
   5   0   7      429.48      423.50      8.90 o 
   6   0   7       33.54       36.99      4.02 o 
   7   0   7        0.16        0.02      1.96 o 
   8   0   7        5.72        6.40      2.96 o 
   9   0   7        1.53        1.41      2.66 o 
  -8   1   7        3.63        3.54      2.63 o 
  -7   1   7       27.25       17.64      1.87 o 
  -6   1   7        1.56        2.18      1.25 o 
  -5   1   7        0.25        0.93      1.77 o 
  -4   1   7        0.06       -0.32      0.93 o 
  -3   1   7      111.67      111.75      2.85 o 
  -2   1   7      161.02      189.58      3.69 o 
  -1   1   7      495.77      502.69      7.47 o 
   0   1   7     2780.86     2824.48     35.58 o 
   1   1   7       25.26       43.37      1.37 o 
   2   1   7      806.93      896.63     10.78 o 
   3   1   7        0.18        1.74      0.54 o 
   4   1   7       40.23       35.51      3.13 o 
   6   1   7        3.47       -0.40      1.67 o 
   7   1   7       66.45       62.32      4.54 o 
   8   1   7        0.12       -0.34      1.90 o 
   9   1   7       11.88       12.65      3.35 o 
  10   1   7        0.49        0.72      2.76 o 
  -8   2   7        3.26        3.52      3.24 o 
  -7   2   7        9.57        9.91      1.94 o 
  -6   2   7        0.37        0.52      1.26 o 
  -5   2   7       55.29       49.51      2.80 o 
  -4   2   7      114.29      115.71      3.52 o 
  -3   2   7        0.22        1.69      0.93 o 
  -2   2   7       84.05       90.27      3.14 o 
  -1   2   7      238.19      236.66      4.23 o 
   0   2   7      239.55      257.87      4.33 o 
   1   2   7      146.94      143.29      2.72 o 
   2   2   7      612.93      649.32      8.82 o 
   3   2   7       54.73       46.73      2.19 o 
   4   2   7      478.43      506.16      9.04 o 
   5   2   7      190.87      172.14      3.82 o 
   6   2   7     1047.24     1019.39     30.15 o 
   7   2   7       26.30       19.58      2.71 o 
   8   2   7       25.50       17.14      2.88 o 
   9   2   7        1.79        3.36      2.33 o 
  10   2   7        0.01       -1.15      2.42 o 
  -7   3   7        1.60       -0.60      1.67 o 
  -6   3   7       19.60       18.54      2.41 o 
  -5   3   7       35.46       39.09      2.81 o 
  -4   3   7        0.81       -1.07      1.07 o 
  -3   3   7      147.23      142.84      3.92 o 
  -2   3   7      178.19      168.68      3.61 o 
  -1   3   7      394.50      359.22      5.90 o 
   0   3   7      283.65      296.22      4.91 o 
   1   3   7      116.53      103.95      2.28 o 
   2   3   7      244.37      233.08      3.79 o 
   3   3   7       40.23       43.92      1.74 o 
   4   3   7       29.46       29.52      1.51 o 
   5   3   7      140.88      157.08      3.53 o 
   6   3   7      311.40      305.16     10.12 o 
   7   3   7       16.24       17.83      2.22 o 
   8   3   7       17.06       17.38      2.48 o 
   9   3   7        9.77        9.86      2.44 o 
  10   3   7        0.37       -0.60      2.13 o 
  -7   4   7        3.13        3.76      4.03 o 
  -6   4   7        0.01        1.63      1.70 o 
  -5   4   7        0.20       -0.22      1.31 o 
  -4   4   7        2.34        1.20      1.49 o 
  -3   4   7        3.68        2.65      1.58 o 
  -2   4   7      162.54      154.55      4.02 o 
  -1   4   7       46.35       47.70      2.21 o 
   0   4   7      107.48      101.23      2.51 o 
   1   4   7       63.75       59.04      1.78 o 
   2   4   7      208.23      203.63      3.54 o 
   3   4   7       20.22       33.01      1.51 o 
   4   4   7      259.80      272.11      5.51 o 
   5   4   7       42.33       47.03      4.40 o 
   6   4   7        0.27        0.46      0.92 o 
   7   4   7        2.68        2.17      1.16 o 
   9   4   7        5.44        6.18      1.94 o 
  10   4   7        2.62        3.20      2.14 o 
  -6   5   7        1.95        1.79      1.96 o 
  -5   5   7       21.88       27.08      2.98 o 
  -4   5   7        8.88       13.03      2.26 o 
  -3   5   7      425.83      447.77     10.20 o 
  -2   5   7      125.17      112.79      3.57 o 
  -1   5   7      419.60      449.89      7.38 o 
   0   5   7       23.98       23.28      1.52 o 
   1   5   7        0.81        0.57      0.70 o 
   2   5   7       92.29       86.29      2.16 o 
   3   5   7        4.45        5.38      0.82 o 
   4   5   7       75.14       72.49      2.07 o 
   5   5   7      221.27      245.07     12.84 o 
   6   5   7      104.97       94.24      4.83 o 
   7   5   7        0.01        3.68      2.12 o 
  -6   6   7        1.08       -0.71      2.36 o 
  -5   6   7        1.99       -0.15      2.55 o 
  -4   6   7        0.44       -1.56      2.00 o 
  -3   6   7        0.98       -1.49      2.15 o 
  -2   6   7        9.46       10.64      2.02 o 
  -1   6   7       16.09       14.26      1.68 o 
   0   6   7        2.20        4.83      1.20 o 
   1   6   7       12.26       11.99      1.87 o 
   2   6   7      302.49      312.10      7.05 o 
   3   6   7      145.04      145.96      3.22 o 
   4   6   7        0.19        0.18      1.18 o 
   5   6   7       78.48       77.43      3.29 o 
   6   6   7       54.42       55.87      2.85 o 
   7   6   7        4.81        3.89      2.41 o 
  -5   7   7        6.47        3.92      6.63 o 
  -4   7   7        0.18       -1.85      2.29 o 
  -3   7   7       19.69       17.11      6.82 o 
  -2   7   7       20.65       24.74      3.16 o 
  -1   7   7       22.02       21.60      3.35 o 
   0   7   7       13.07       15.92      1.75 o 
   1   7   7        0.37        0.63      1.12 o 
   2   7   7       17.28       24.43      1.86 o 
   3   7   7        7.11        3.86      1.55 o 
   4   7   7       46.09       50.47      6.56 o 
   5   7   7        2.43        2.28      1.42 o 
   6   7   7        0.04       -1.35      2.28 o 
   7   7   7       19.47       19.42      2.11 o 
   8   7   7        0.12        0.05      2.62 o 
  -4   8   7        0.01       -0.27      2.58 o 
  -3   8   7        8.00        7.29      3.06 o 
  -2   8   7        1.54        0.80      1.70 o 
  -1   8   7        3.33        6.88      3.19 o 
   0   8   7        2.59        2.27      1.89 o 
   1   8   7        1.43        4.38      1.35 o 
   2   8   7        2.64       -0.06      1.66 o 
   3   8   7        0.09       -0.91      1.07 o 
   4   8   7        0.13       -0.76      0.76 o 
   5   8   7        1.57       -0.51      1.50 o 
   6   8   7       13.96       12.44      2.15 o 
   7   8   7        1.38       -0.63      2.50 o 
   8   8   7        2.54        4.15      1.62 o 
  -3   9   7        2.57        4.34      3.19 o 
  -2   9   7        0.03       -1.14      1.87 o 
  -1   9   7        5.39        2.23      2.70 o 
   0   9   7        0.03       -0.08      1.89 o 
   1   9   7       73.64       79.12      4.81 o 
   2   9   7        5.08        5.51      1.70 o 
   3   9   7      113.41      104.11      3.88 o 
   4   9   7        0.22        0.36      1.09 o 
   5   9   7        1.02       -1.56      1.56 o 
   6   9   7        1.95       -1.27      1.57 o 
   7   9   7        3.16       -0.65      1.76 o 
   8   9   7        0.03        0.51      1.82 o 
   9   9   7        8.75       11.02      2.74 o 
  -2  10   7        1.38       -2.20      2.20 o 
  -1  10   7        1.45        4.01      2.69 o 
   0  10   7        0.76        1.75      2.23 o 
   1  10   7        0.41       -1.28      1.42 o 
   2  10   7        0.01        1.01      1.62 o 
   3  10   7       13.42        8.51      3.04 o 
   4  10   7        4.26        3.60      1.37 o 
   5  10   7        0.19        0.63      1.89 o 
   6  10   7       18.72       19.61      2.91 o 
   7  10   7        8.76        7.66      3.25 o 
   8  10   7        9.20        5.28      2.48 o 
   9  10   7       10.57        6.84      3.40 o 
  -1  11   7        2.20        2.34      2.87 o 
   0  11   7        3.67        5.89      2.91 o 
   1  11   7        7.84        5.27      2.71 o 
   2  11   7        1.33        7.46      2.17 o 
   3  11   7        3.94        1.21      2.02 o 
   4  11   7        0.06       -1.43      1.43 o 
   5  11   7        2.46        1.34      2.29 o 
   6  11   7        1.51        1.29      3.15 o 
   7  11   7        0.20       -0.85      2.17 o 
   8  11   7        0.29        0.54      2.29 o 
   1  12   7        5.11       11.53      3.32 o 
   2  12   7        4.44        1.30      3.33 o 
   3  12   7        2.45        3.65      2.35 o 
   4  12   7        0.21       -1.48      1.54 o 
   5  12   7        1.14        3.34      2.83 o 
   6  12   7        1.58        0.64      2.46 o 
   7  12   7        2.00        2.40      2.53 o 
  -4 -10   8        1.22        5.00      2.15 o 
  -3 -10   8        0.02       -0.08      2.44 o 
  -2 -10   8        0.49       -1.78      3.07 o 
  -1 -10   8        3.35        1.68      3.59 o 
   0 -10   8        1.85       -0.27      3.83 o 
  -6  -9   8        8.24       10.90      4.11 o 
  -5  -9   8        0.04       -0.17      1.49 o 
  -4  -9   8        0.62       -1.31      1.47 o 
  -3  -9   8       12.74        9.54      2.81 o 
  -2  -9   8        0.07        1.43      3.39 o 
  -1  -9   8        2.76        3.85      3.44 o 
   0  -9   8        7.04        9.36      4.24 o 
   1  -9   8        3.82        5.75      4.06 o 
   2  -9   8        0.05       -1.97      4.09 o 
  -7  -8   8        0.00        1.85      2.30 o 
  -6  -8   8        0.00       -0.54      2.11 o 
  -5  -8   8        6.58        6.21      1.63 o 
  -4  -8   8        0.11       -0.18      1.61 o 
  -3  -8   8        1.19        0.90      1.40 o 
  -2  -8   8        0.76        0.10      1.73 o 
  -1  -8   8        0.99       -0.37      1.67 o 
   0  -8   8        0.63        1.63      2.34 o 
   1  -8   8        0.10       -0.09      2.43 o 
   2  -8   8        0.20        0.44      3.73 o 
   3  -8   8        0.14       -1.61      3.85 o 
  -7  -7   8        1.71        2.79      2.29 o 
  -6  -7   8       23.98       27.63      4.99 o 
  -5  -7   8        2.67        1.81      1.29 o 
  -4  -7   8        5.70        1.48      1.17 o 
  -3  -7   8        0.02        1.37      1.21 o 
  -2  -7   8        9.24        9.92      2.31 o 
  -1  -7   8        0.67        2.34      1.67 o 
   0  -7   8       25.16       26.86      5.24 o 
   1  -7   8       14.24       15.47      3.53 o 
   2  -7   8        3.48        2.95      3.35 o 
   3  -7   8        4.19       -3.06      3.06 o 
   4  -7   8        0.39        2.32      3.53 o 
   5  -7   8        2.86        1.73      3.50 o 
  -8  -6   8        0.40        3.16      2.69 o 
  -7  -6   8        0.01       -1.98      1.98 o 
  -6  -6   8       15.56       12.80      7.49 o 
  -5  -6   8        3.66        5.67      1.22 o 
  -4  -6   8       12.41       11.07      1.74 o 
  -3  -6   8        3.66        3.12      1.34 o 
  -2  -6   8       18.06       16.25      1.83 o 
  -1  -6   8        5.24        2.91      1.53 o 
   0  -6   8       62.65       65.27      3.81 o 
   1  -6   8       16.97       16.28      4.15 o 
   2  -6   8        2.71        6.85      2.64 o 
   3  -6   8       41.11       34.42      5.52 o 
   4  -6   8       26.75       18.23      4.50 o 
   5  -6   8        3.42       -2.78      3.05 o 
   6  -6   8        0.36        2.79      3.16 o 
  -8  -5   8        7.05       10.65      3.08 o 
  -7  -5   8        1.44       -0.23      2.26 o 
  -6  -5   8        3.54        3.93      2.35 o 
  -5  -5   8        1.35        1.07      1.19 o 
  -4  -5   8       46.97       40.60      4.07 o 
  -3  -5   8       31.93       40.79      2.63 o 
  -2  -5   8       22.26       23.39      1.85 o 
  -1  -5   8       25.12       29.96      1.92 o 
   0  -5   8        9.25       12.11      1.58 o 
   1  -5   8       21.51       22.30      2.94 o 
   2  -5   8        0.89       -0.07      1.40 o 
   3  -5   8       28.85       31.66      3.54 o 
   4  -5   8       84.09       85.38      5.13 o 
   5  -5   8        9.74       19.04      3.14 o 
   6  -5   8       12.25       12.94      2.77 o 
  -8  -4   8        5.61        5.25      2.77 o 
  -7  -4   8        4.30        6.19      2.10 o 
  -6  -4   8        6.59        3.55      1.72 o 
  -5  -4   8        1.92        1.12      1.13 o 
  -4  -4   8        5.99        3.65      1.22 o 
  -3  -4   8       21.02       22.57      1.94 o 
  -2  -4   8        2.46        4.15      1.07 o 
  -1  -4   8       76.39       80.93      2.29 o 
   0  -4   8       30.06       46.97      2.23 o 
   1  -4   8       89.89       89.83      2.65 o 
   2  -4   8       24.68       28.36      2.47 o 
   3  -4   8        0.05       -0.60      1.61 o 
   4  -4   8        0.33        3.39      1.99 o 
   5  -4   8        0.08        2.84      1.91 o 
   6  -4   8        5.08        2.95      1.97 o 
   7  -4   8        0.01       -0.68      1.93 o 
  -8  -3   8       14.14       12.76      3.97 o 
  -7  -3   8        0.09       -1.09      1.59 o 
  -6  -3   8       15.33       18.17      2.02 o 
  -5  -3   8      120.84      116.45      3.59 o 
  -4  -3   8       50.39       53.14      2.77 o 
  -3  -3   8      724.02      713.55     12.10 o 
  -2  -3   8      228.22      217.39      4.37 o 
  -1  -3   8        0.17       -0.41      0.66 o 
   0  -3   8        7.59       10.05      0.90 o 
   1  -3   8      330.62      315.42      5.48 o 
   2  -3   8       36.05       36.99      2.50 o 
   3  -3   8       30.23       30.29      6.89 o 
   4  -3   8      138.03      135.25      9.51 o 
   5  -3   8       36.48       35.27      3.22 o 
   6  -3   8        0.35        0.66      1.68 o 
   7  -3   8        1.19        2.79      1.71 o 
   8  -3   8        0.01       -0.66      3.42 o 
  -8  -2   8        0.10       -0.97      1.93 o 
  -7  -2   8       22.50       17.22      2.58 o 
  -6  -2   8        6.51        8.30      1.42 o 
  -5  -2   8       18.03       18.95      1.97 o 
  -4  -2   8       41.57       44.75      2.62 o 
  -3  -2   8      252.56      249.13      6.15 o 
  -2  -2   8       29.92       28.23      1.67 o 
  -1  -2   8      172.15      180.49      3.35 o 
   0  -2   8        0.00        0.97      0.63 o 
   1  -2   8       24.16       26.26      1.66 o 
   2  -2   8      253.22      281.03      4.89 o 
   3  -2   8       25.50       31.70      2.28 o 
   4  -2   8        4.59        4.08      1.61 o 
   5  -2   8       67.45       62.86      3.59 o 
   6  -2   8        1.57        1.63      1.46 o 
   7  -2   8        1.25        2.72      2.83 o 
   8  -2   8        5.85        7.31      3.68 o 
  -8  -1   8       11.62       13.68      3.00 o 
  -7  -1   8        2.91        5.41      1.93 o 
  -6  -1   8       11.73       11.12      1.59 o 
  -5  -1   8       82.57       79.22      4.87 o 
  -4  -1   8       26.59       25.68      1.99 o 
  -3  -1   8       15.69       15.66      4.05 o 
  -2  -1   8       75.63       65.03      2.58 o 
  -1  -1   8      135.45      145.20      3.48 o 
   0  -1   8      314.54      305.47      4.65 o 
   1  -1   8      540.00      531.95      7.12 o 
   2  -1   8       26.26       37.38      1.66 o 
   3  -1   8       56.31       45.12      2.52 o 
   4  -1   8        0.70       -0.72      0.72 o 
   5  -1   8        0.67        2.70      2.26 o 
   6  -1   8        3.01        0.40      1.08 o 
   7  -1   8        0.26        0.89      2.38 o 
   8  -1   8       15.28       10.59      3.64 o 
   9  -1   8        0.01        2.06      3.12 o 
  -8   0   8        0.71        0.47      2.66 o 
  -7   0   8        3.81        3.85      1.31 o 
  -6   0   8        9.57       14.12      1.78 o 
  -5   0   8       11.29       12.67      1.63 o 
  -4   0   8       96.00       97.57      3.22 o 
  -3   0   8        6.06        2.13      0.95 o 
  -2   0   8      223.76      211.90      4.95 o 
  -1   0   8      230.65      241.61      4.00 o 
   0   0   8       55.14       52.43      1.71 o 
   1   0   8      375.27      404.27      6.14 o 
   2   0   8       40.49       49.91      2.04 o 
   3   0   8      392.97      415.22      7.04 o 
   4   0   8        7.68        4.87      0.97 o 
   5   0   8      205.94      215.53      4.63 o 
   6   0   8        0.26       -0.12      1.98 o 
   7   0   8        8.84       15.42      3.14 o 
   8   0   8        1.72        5.76      2.75 o 
   9   0   8        0.02       -1.52      2.65 o 
  -8   1   8        8.05       11.91      3.43 o 
  -7   1   8        3.83        2.80      1.48 o 
  -6   1   8       29.35       28.76      2.29 o 
  -5   1   8      180.31      162.40      4.49 o 
  -4   1   8        0.53       -0.94      0.94 o 
  -3   1   8        1.66        1.42      0.86 o 
  -2   1   8      429.50      434.04      6.93 o 
  -1   1   8       91.20       93.59      2.38 o 
   0   1   8      113.19      108.51      2.49 o 
   1   1   8     1400.89     1358.42     17.77 o 
   2   1   8        5.26        6.50      0.74 o 
   3   1   8      117.42      124.34      3.35 o 
   4   1   8       16.60       14.17      1.29 o 
   6   1   8       42.51       37.92      3.87 o 
   7   1   8        1.63       -0.18      1.99 o 
   8   1   8       10.62        6.06      2.74 o 
   9   1   8        0.68        2.61      2.83 o 
  10   1   8        0.46       -0.88      2.91 o 
  -7   2   8       11.53       13.69      2.65 o 
  -6   2   8       41.50       41.00      2.77 o 
  -5   2   8        0.63       -1.15      1.15 o 
  -4   2   8       66.81       57.35      3.70 o 
  -3   2   8       75.09       69.26      2.76 o 
  -2   2   8        4.24        3.47      0.90 o 
  -1   2   8      115.06      125.67      2.90 o 
   0   2   8       44.84       56.55      2.29 o 
   1   2   8      544.00      571.22      8.19 o 
   2   2   8      190.25      200.02      3.15 o 
   3   2   8      156.47      145.84      2.83 o 
   4   2   8       20.42       21.36      1.24 o 
   5   2   8        4.35        4.68      1.64 o 
   6   2   8      168.93      157.08      6.94 o 
   7   2   8       10.08       11.65      2.65 o 
   8   2   8       45.23       48.77      4.64 o 
   9   2   8        0.54        2.30      2.43 o 
  10   2   8        1.00        3.82      2.93 o 
  -7   3   8        0.68       -0.37      1.77 o 
  -6   3   8        4.83        4.94      1.84 o 
  -5   3   8       51.70       70.48      3.54 o 
  -4   3   8       71.82       76.21      3.40 o 
  -3   3   8       12.23       11.39      2.09 o 
  -2   3   8      137.10      142.82      3.80 o 
  -1   3   8       50.57       53.37      2.08 o 
   0   3   8      272.70      292.63      5.00 o 
   1   3   8       22.64       19.34      1.21 o 
   2   3   8      180.73      176.78      3.24 o 
   3   3   8        6.26        4.11      0.58 o 
   4   3   8      111.47      109.20      4.45 o 
   5   3   8       66.30       71.01      4.06 o 
   6   3   8       69.07       64.30      3.83 o 
   7   3   8       83.19      100.11      5.07 o 
   8   3   8       13.74       13.67      2.54 o 
   9   3   8        9.18        8.80      2.60 o 
  10   3   8        0.22        0.21      2.39 o 
  -6   4   8        3.26        1.18      1.82 o 
  -5   4   8        0.88        0.11      1.41 o 
  -4   4   8        6.23        2.47      1.69 o 
  -3   4   8        0.49        0.04      1.46 o 
  -2   4   8        1.96        0.62      1.07 o 
  -1   4   8        1.90        0.72      0.82 o 
   0   4   8       74.00       67.71      2.10 o 
   1   4   8        1.92        0.57      0.66 o 
   2   4   8      853.07      839.21     11.46 o 
   3   4   8       58.45       53.71      1.56 o 
   5   4   8       19.07       31.15      2.11 o 
   6   4   8       47.15       52.50      3.40 o 
   7   4   8       17.11       19.46      2.35 o 
   8   4   8        0.99        2.42      1.53 o 
   9   4   8        1.99        1.09      1.87 o 
  10   4   8        0.12        1.46      2.21 o 
  -6   5   8        0.53       -1.80      2.54 o 
  -5   5   8       39.62       44.91      3.64 o 
  -4   5   8        8.80       13.34      2.30 o 
  -3   5   8        2.69        3.85      1.75 o 
  -2   5   8      369.00      364.32      7.51 o 
  -1   5   8      472.13      472.12      7.79 o 
   0   5   8      344.91      330.20      6.51 o 
   1   5   8        5.38        5.54      1.18 o 
   2   5   8        1.52        0.35      0.80 o 
   3   5   8       72.39       66.80      1.98 o 
   4   5   8       36.32       37.19      3.89 o 
   5   5   8       24.51       28.86      4.01 o 
   6   5   8        0.01        0.80      1.06 o 
   7   5   8        7.71        6.54      1.63 o 
   8   5   8        0.54        0.63      1.17 o 
   9   5   8        1.32        1.75      1.50 o 
  10   5   8        0.94       -1.28      1.78 o 
  -5   6   8       15.15       10.91      3.04 o 
  -4   6   8       31.11       39.07      4.44 o 
  -3   6   8        9.59        5.55      2.39 o 
  -2   6   8       30.90       32.49      3.91 o 
  -1   6   8        5.20       11.73      1.91 o 
   0   6   8      343.24      364.50     10.30 o 
   1   6   8       35.70       32.15      2.08 o 
   2   6   8       74.97       76.46      3.57 o 
   3   6   8       18.98       18.90      2.28 o 
   4   6   8        0.11        0.60      0.65 o 
   5   6   8      110.48      110.44      5.35 o 
   6   6   8        3.56        5.83      1.13 o 
   7   6   8        0.36        0.52      0.94 o 
   8   6   8        1.81        1.86      1.30 o 
  -5   7   8        0.15       -1.32      2.50 o 
  -4   7   8       11.68        9.23      2.79 o 
  -3   7   8        7.59        5.73      2.36 o 
  -2   7   8       10.39       12.99      2.31 o 
  -1   7   8        1.49       -1.11      1.47 o 
   0   7   8       95.32      101.54      3.56 o 
   1   7   8        0.34       -0.70      1.74 o 
   2   7   8      124.67      127.73      3.60 o 
   3   7   8       14.71       15.05      1.45 o 
   4   7   8      106.68      107.36      4.60 o 
   5   7   8       16.00       11.12      1.94 o 
   6   7   8       28.74       37.06      2.94 o 
   7   7   8       15.57       16.54      2.04 o 
   8   7   8        8.50        5.20      1.71 o 
  -4   8   8        4.74        6.65      3.14 o 
  -3   8   8        0.21        1.02      2.47 o 
  -2   8   8        0.87        1.24      1.83 o 
  -1   8   8       42.70       41.04      4.22 o 
   0   8   8        1.89        1.42      1.60 o 
   1   8   8       35.39       33.52      5.92 o 
   2   8   8       19.37       19.36      2.45 o 
   3   8   8       86.10       93.86      3.05 o 
   4   8   8        6.68        8.20      1.86 o 
   5   8   8       14.05       19.31      2.90 o 
   6   8   8       10.42       13.97      2.76 o 
   7   8   8       13.03       14.21      2.19 o 
   8   8   8        0.07        2.32      1.90 o 
   9   8   8        9.99       12.60      2.49 o 
  -3   9   8        8.96        7.86      3.68 o 
  -2   9   8        6.03        3.39      2.63 o 
  -1   9   8        1.14        1.01      2.22 o 
   0   9   8        5.97        0.91      2.04 o 
   1   9   8        1.85        3.41      1.73 o 
   2   9   8      112.58      122.33      4.01 o 
   3   9   8        0.15        1.98      1.23 o 
   4   9   8       48.05       56.27      2.68 o 
   5   9   8        1.92       -0.63      1.65 o 
   6   9   8       10.50        9.10      2.20 o 
   7   9   8        0.38        0.16      1.80 o 
   8   9   8        0.74        2.78      1.91 o 
   9   9   8        0.13       -0.25      2.05 o 
  10   9   8        2.12        0.78      2.19 o 
  -2  10   8        1.15        0.11      3.82 o 
  -1  10   8        8.78        5.95      2.87 o 
   0  10   8        0.09       -0.47      2.29 o 
   1  10   8        1.46        2.88      2.16 o 
   2  10   8       19.11       21.38      2.76 o 
   3  10   8        1.67        5.01      1.76 o 
   4  10   8       14.83       10.54      1.69 o 
   5  10   8        7.73        8.96      4.45 o 
   6  10   8        6.90       11.47      2.52 o 
   7  10   8        3.07        3.30      2.15 o 
   8  10   8        0.27        2.15      2.23 o 
   9  10   8       15.13       11.47      3.18 o 
   0  11   8        0.00       -0.35      2.51 o 
   1  11   8        0.40       -0.65      2.31 o 
   2  11   8        6.24        6.38      1.88 o 
   3  11   8        2.15       -0.46      1.48 o 
   4  11   8       13.43       18.17      2.16 o 
   5  11   8        1.04        1.20      2.35 o 
   6  11   8        0.15       -1.19      1.99 o 
   7  11   8        0.36        1.88      3.29 o 
   8  11   8        0.13       -2.38      3.40 o 
   2  12   8        0.00       -0.55      2.32 o 
   3  12   8       17.16       17.09      2.31 o 
   4  12   8        2.31        4.51      1.78 o 
   5  12   8        1.49        4.40      2.75 o 
   6  12   8        0.30       -2.29      2.29 o 
   7  12   8        0.00        0.84      2.61 o 
  -5  -9   9        7.24        7.28      1.88 o 
  -4  -9   9        0.03       -1.06      1.62 o 
  -3  -9   9        1.26        2.91      2.39 o 
  -2  -9   9        1.58        4.12      3.51 o 
  -1  -9   9        0.27        7.24      4.01 o 
   0  -9   9        4.75        8.58      4.22 o 
   1  -9   9        7.68        9.84      4.57 o 
  -6  -8   9        0.01       -1.60      2.11 o 
  -5  -8   9        0.82        3.28      1.58 o 
  -4  -8   9        1.65        2.48      1.70 o 
  -3  -8   9        0.39        2.46      1.42 o 
  -2  -8   9        0.33       -0.77      1.76 o 
  -1  -8   9        0.14        0.94      2.25 o 
   0  -8   9        0.06       -1.83      3.96 o 
   1  -8   9        0.00       -0.74      2.41 o 
   2  -8   9        0.01       -3.61      3.61 o 
   3  -8   9        7.20       20.95      5.66 o 
  -7  -7   9        5.86        4.50      2.53 o 
  -6  -7   9        0.27        1.17      2.18 o 
  -5  -7   9       11.41       14.45      2.31 o 
  -4  -7   9        1.01       -0.63      1.12 o 
  -3  -7   9        0.76       -0.72      1.49 o 
  -2  -7   9       13.24       18.82      2.15 o 
  -1  -7   9        0.92        7.54      2.46 o 
   0  -7   9        3.20        5.06      3.61 o 
   1  -7   9        2.37        0.83      2.51 o 
   2  -7   9        0.00       -0.44      3.28 o 
   3  -7   9        0.35        0.05      3.43 o 
   4  -7   9        6.66        3.91      3.84 o 
  -7  -6   9        0.20        1.00      2.47 o 
  -6  -6   9        1.71        2.05      2.08 o 
  -5  -6   9        0.21       -0.58      1.11 o 
  -4  -6   9        2.94        3.32      1.44 o 
  -3  -6   9       18.10       13.47      1.85 o 
  -2  -6   9       14.61        4.44      1.51 o 
  -1  -6   9       23.17       18.39      2.28 o 
   0  -6   9        1.61        9.95      3.11 o 
   1  -6   9       18.05       11.38      4.07 o 
   2  -6   9        0.93        2.54      3.24 o 
   3  -6   9        1.65        1.47      3.27 o 
   4  -6   9        4.74       12.47      4.32 o 
   5  -6   9        4.49        3.14      3.53 o 
  -7  -5   9        0.50        2.95      2.60 o 
  -6  -5   9        0.18        3.17      1.84 o 
  -5  -5   9       33.05       34.61      2.49 o 
  -4  -5   9        0.05        0.13      1.18 o 
  -3  -5   9       22.66       27.09      2.04 o 
  -2  -5   9       79.36       72.62      3.19 o 
  -1  -5   9        5.38        3.41      1.17 o 
   0  -5   9        1.49        0.74      1.42 o 
   1  -5   9        1.51        1.09      2.01 o 
   2  -5   9       22.19       19.75      3.08 o 
   3  -5   9        0.73        3.99      2.62 o 
   4  -5   9       26.96       28.79      4.46 o 
   5  -5   9       45.18       38.54      6.25 o 
   6  -5   9       10.81       10.17      2.71 o 
  -8  -4   9        0.03       -2.40      2.40 o 
  -7  -4   9       10.04        7.14      3.88 o 
  -6  -4   9       24.76       23.89      2.65 o 
  -5  -4   9        0.57        1.24      1.24 o 
  -4  -4   9        4.59        2.67      1.26 o 
  -3  -4   9        2.50        1.03      1.20 o 
  -2  -4   9       11.20        6.89      1.27 o 
  -1  -4   9        7.66        6.23      1.09 o 
   0  -4   9       26.20       32.97      1.75 o 
   1  -4   9       13.84       11.49      1.57 o 
   2  -4   9       15.49       19.65      2.29 o 
   3  -4   9        0.29        0.45      1.84 o 
   4  -4   9        3.87       -0.03      3.18 o 
   5  -4   9       32.41       23.90      4.04 o 
   6  -4   9        0.31        1.49      2.02 o 
   7  -4   9        0.64        1.39      2.93 o 
  -8  -3   9        2.10        0.55      2.08 o 
  -7  -3   9        5.36        6.52      5.04 o 
  -6  -3   9        0.02        0.46      1.95 o 
  -5  -3   9       46.17       46.78      3.17 o 
  -4  -3   9       14.39       16.80      1.81 o 
  -3  -3   9       52.20       50.21      3.81 o 
  -2  -3   9        0.48       -0.84      1.08 o 
  -1  -3   9      202.00      174.05      3.85 o 
   0  -3   9        3.92        3.65      0.91 o 
   1  -3   9      154.10      162.94      3.66 o 
   2  -3   9        0.17        0.45      0.92 o 
   3  -3   9       27.73       23.92      2.80 o 
   4  -3   9        0.01        1.84      3.87 o 
   5  -3   9        6.57        9.71      2.64 o 
   6  -3   9        0.54        0.00      1.65 o 
   7  -3   9        0.24       -0.52      1.92 o 
   8  -3   9        1.30        5.11      3.99 o 
  -8  -2   9        1.43       -2.01      2.01 o 
  -7  -2   9        0.11        2.40      1.91 o 
  -6  -2   9        6.27        5.84      1.45 o 
  -5  -2   9        5.33        8.62      1.53 o 
  -4  -2   9      266.27      266.22      6.03 o 
  -3  -2   9      152.86      147.73      4.11 o 
  -2  -2   9      202.66      194.88      4.18 o 
  -1  -2   9        5.14        2.96      0.82 o 
   0  -2   9       14.12       15.93      1.18 o 
   1  -2   9       12.08       17.26      1.05 o 
   2  -2   9       49.76       46.21      2.19 o 
   3  -2   9       12.43       11.97      2.12 o 
   4  -2   9      223.83      200.50      6.65 o 
   5  -2   9       36.14       34.94      3.05 o 
   6  -2   9       10.09        8.76      3.22 o 
   7  -2   9        0.12       -0.72      2.77 o 
   8  -2   9        0.39       -2.92      2.92 o 
  -8  -1   9       10.79        9.55      2.64 o 
  -7  -1   9        0.95        1.12      1.92 o 
  -6  -1   9        2.39        3.45      1.36 o 
  -5  -1   9       21.23       22.72      2.02 o 
  -4  -1   9       18.77       20.96      1.98 o 
  -3  -1   9       28.08       35.16      2.29 o 
  -2  -1   9        3.03        4.00      0.96 o 
  -1  -1   9      116.61      125.86      3.43 o 
   0  -1   9       27.72       27.47      1.44 o 
   1  -1   9      306.07      303.02      4.67 o 
   2  -1   9       11.90        8.01      1.14 o 
   3  -1   9        7.40       10.14      1.88 o 
   4  -1   9       16.03       13.33      1.95 o 
   5  -1   9       45.70       37.69      2.88 o 
   6  -1   9        3.74        2.67      1.38 o 
   7  -1   9        6.59        1.46      2.53 o 
   8  -1   9        0.47        1.17      2.84 o 
   9  -1   9        2.66        1.57      3.49 o 
  -7   0   9        6.06        8.64      1.61 o 
  -6   0   9       48.33       55.85      3.94 o 
  -5   0   9        0.03        0.37      1.25 o 
  -4   0   9      140.59      124.46      3.81 o 
  -3   0   9      174.93      186.02      4.63 o 
  -2   0   9       15.63       15.93      1.55 o 
  -1   0   9      137.00      138.76      2.89 o 
   0   0   9       11.50       11.83      1.10 o 
   1   0   9       23.18       22.74      1.31 o 
   2   0   9       22.41       30.06      1.72 o 
   3   0   9       24.37       28.56      1.98 o 
   4   0   9       17.18       13.44      2.26 o 
   5   0   9       21.48       20.56      2.30 o 
   6   0   9        4.06        1.71      2.16 o 
   7   0   9        0.11        0.71      2.22 o 
   8   0   9        0.04        2.41      2.68 o 
   9   0   9        5.45        4.73      3.52 o 
  -7   1   9        0.25        0.82      1.42 o 
  -6   1   9       18.35       27.13      2.37 o 
  -5   1   9        0.01       -1.12      1.12 o 
  -4   1   9      230.84      221.09      5.38 o 
  -3   1   9       67.40       71.50      2.98 o 
  -2   1   9       49.83       41.85      2.48 o 
  -1   1   9       86.28       95.97      2.57 o 
   0   1   9        0.85        2.17      0.77 o 
   1   1   9       65.80       60.21      2.17 o 
   2   1   9        0.03        0.26      0.56 o 
   3   1   9       11.25       14.11      2.26 o 
   4   1   9        1.62        0.30      0.73 o 
   5   1   9       13.57       13.03      1.72 o 
   6   1   9        1.54        0.16      1.77 o 
   7   1   9        0.39       -0.90      2.00 o 
   8   1   9        1.06        1.00      2.49 o 
   9   1   9        0.18       -1.67      2.40 o 
  10   1   9        0.07        0.65      3.03 o 
  -7   2   9        7.43        4.58      1.89 o 
  -6   2   9        1.55        3.01      1.54 o 
  -5   2   9        0.03       -0.46      1.27 o 
  -4   2   9        1.17        0.59      1.24 o 
  -3   2   9        6.18        2.78      1.28 o 
  -2   2   9        0.32        0.52      0.99 o 
  -1   2   9       77.08       66.82      2.19 o 
   0   2   9      165.43      196.22      3.82 o 
   1   2   9       31.62       42.93      1.72 o 
   2   2   9      176.25      204.95      3.34 o 
   3   2   9      103.77       83.99      2.14 o 
   4   2   9       10.48        3.26      2.17 o 
   5   2   9       34.62       34.14      3.56 o 
   6   2   9        1.12        1.49      1.82 o 
   7   2   9        0.58        1.50      1.91 o 
   8   2   9        7.29        1.74      2.36 o 
   9   2   9        7.23        1.50      2.53 o 
  10   2   9        1.08        2.39      3.03 o 
  -7   3   9        1.58        3.20      1.95 o 
  -6   3   9        0.35        1.12      1.51 o 
  -5   3   9        7.74       10.32      1.86 o 
  -4   3   9        9.35        8.77      1.66 o 
  -3   3   9        0.00       -0.55      1.35 o 
  -2   3   9      133.59      140.75      3.93 o 
  -1   3   9       88.78       84.56      3.12 o 
   0   3   9       16.54       20.73      1.41 o 
   1   3   9       43.90       47.19      1.81 o 
   2   3   9       82.47       81.25      2.36 o 
   3   3   9        7.53        8.72      0.89 o 
   4   3   9      176.27      160.79      4.03 o 
   5   3   9      150.34      165.37      7.21 o 
   6   3   9       15.17        9.79      2.14 o 
   7   3   9        0.31        3.11      1.88 o 
   8   3   9       22.97       13.64      2.76 o 
   9   3   9       10.78        9.06      2.72 o 
  10   3   9        0.84        0.88      2.65 o 
  -6   4   9        1.58        1.95      2.07 o 
  -5   4   9       17.05       16.77      2.20 o 
  -4   4   9       16.50       14.74      3.43 o 
  -3   4   9       62.34       66.30      3.89 o 
  -2   4   9       18.71       23.46      2.05 o 
  -1   4   9       18.94       10.27      1.30 o 
   0   4   9      229.27      226.10      4.42 o 
   1   4   9      121.73      110.49      3.07 o 
   2   4   9      154.55      158.50      3.59 o 
   3   4   9      125.73      122.25      3.10 o 
   4   4   9        0.57        0.41      0.54 o 
   5   4   9       37.20       35.42      3.51 o 
   6   4   9        2.61        2.60      1.64 o 
   7   4   9        0.15       -1.33      1.33 o 
   8   4   9        9.34       12.41      2.41 o 
   9   4   9        1.06       -0.65      1.91 o 
  10   4   9        6.10        8.90      2.85 o 
  -6   5   9       11.44       11.81      4.59 o 
  -5   5   9        1.68       -1.05      2.17 o 
  -4   5   9       10.02        6.30      2.49 o 
  -3   5   9        7.47        9.57      2.62 o 
  -2   5   9        1.28        0.27      1.54 o 
  -1   5   9      133.29      124.98      3.78 o 
   0   5   9      428.96      380.67      7.37 o 
   1   5   9      415.47      431.26      7.84 o 
   2   5   9       46.73       52.33      3.08 o 
   3   5   9      145.12      158.95      4.60 o 
   4   5   9       18.38       17.27      2.81 o 
   5   5   9      108.99      113.29      4.33 o 
   6   5   9        0.77       -0.24      1.39 o 
   7   5   9       33.26       28.71      3.07 o 
   8   5   9        1.77        1.13      1.60 o 
   9   5   9        1.05        0.21      1.71 o 
  10   5   9        0.55       -0.15      2.09 o 
  -5   6   9        0.01       -0.01      2.34 o 
  -4   6   9        3.00        2.20      2.48 o 
  -3   6   9        2.17       -1.26      2.45 o 
  -2   6   9       52.77       54.49      4.68 o 
  -1   6   9      191.97      200.15      6.03 o 
   0   6   9       16.20       20.84      1.91 o 
   1   6   9       27.16       32.01      3.08 o 
   2   6   9       61.09       71.45      2.99 o 
   3   6   9        8.15       11.19      1.45 o 
   4   6   9       61.64       65.13      2.18 o 
   5   6   9      169.10      164.77     12.64 o 
   6   6   9        0.04        0.67      1.30 o 
   7   6   9       56.19       59.21      3.93 o 
   8   6   9        1.43       -0.14      1.46 o 
   9   6   9        3.31        6.38      1.89 o 
  10   6   9        0.52        0.15      1.72 o 
  -4   7   9        1.39        0.70      2.59 o 
  -3   7   9        7.06       -0.20      2.52 o 
  -2   7   9        3.42        3.20      1.97 o 
  -1   7   9       19.22       21.91      3.44 o 
   0   7   9        1.86        1.51      2.06 o 
   1   7   9       65.29       66.48      3.85 o 
   2   7   9      141.57      141.56      4.68 o 
   3   7   9       10.74       13.02      1.64 o 
   4   7   9       38.31       42.22      2.05 o 
   5   7   9       19.73       27.52      2.69 o 
   6   7   9        9.39        6.04      1.31 o 
   7   7   9        0.03        0.10      1.53 o 
   8   7   9        0.13        2.63      1.70 o 
   9   7   9        0.04       -0.97      1.56 o 
  10   7   9        0.21        0.87      1.56 o 
  -3   8   9        5.25        4.13      2.74 o 
  -2   8   9       19.15       21.94      3.22 o 
  -1   8   9       16.34       21.34      7.37 o 
   0   8   9       16.78       22.82      3.19 o 
   1   8   9        6.39        2.21      1.56 o 
   2   8   9        6.00        6.36      1.73 o 
   3   8   9        0.40       -1.15      1.15 o 
   4   8   9        8.23        6.02      1.16 o 
   5   8   9        7.46        7.93      1.54 o 
   6   8   9        7.14        3.26      1.38 o 
   7   8   9       10.99       10.81      1.63 o 
   8   8   9        0.87       -0.76      1.20 o 
   9   8   9        1.31        0.72      1.68 o 
  -3   9   9        2.82       -3.82      3.82 o 
  -2   9   9       18.37       22.09      4.14 o 
  -1   9   9       56.34       67.56      8.79 o 
   0   9   9        0.38        3.57      2.37 o 
   1   9   9        0.78        0.52      1.54 o 
   2   9   9       19.63       30.43      2.86 o 
   3   9   9       29.13       24.57      3.24 o 
   4   9   9       14.88       18.90      1.66 o 
   5   9   9       16.60       18.03      2.15 o 
   6   9   9        4.19        1.59      1.95 o 
   7   9   9        1.23        1.17      1.75 o 
   8   9   9        0.01       -1.00      2.02 o 
   9   9   9        1.95        2.00      1.64 o 
  -1  10   9        4.14        2.08      2.68 o 
   0  10   9        0.67       -2.12      2.12 o 
   1  10   9        0.14       -1.96      1.96 o 
   2  10   9       26.79       23.93      3.17 o 
   3  10   9       69.97       64.12      3.34 o 
   4  10   9        3.04        0.34      1.18 o 
   5  10   9        0.45       -0.33      2.69 o 
   6  10   9        6.82        5.36      4.75 o 
   7  10   9        0.09       -1.34      3.42 o 
   8  10   9        1.72        0.34      2.33 o 
   9  10   9        4.16        3.34      2.69 o 
   0  11   9        2.13        5.48      2.94 o 
   1  11   9        0.84        1.28      3.65 o 
   2  11   9        6.73        3.99      2.09 o 
   3  11   9        0.01       -1.46      1.46 o 
   4  11   9        0.01        0.48      1.34 o 
   5  11   9       10.79        8.61      2.81 o 
   6  11   9        2.87       -0.44      2.25 o 
   7  11   9        0.43        0.39      3.12 o 
   8  11   9        4.50        3.12      2.47 o 
   2  12   9        0.24        1.12      2.47 o 
   3  12   9        6.26        6.15      2.29 o 
   4  12   9        0.19        0.01      1.52 o 
   5  12   9        1.66       -0.10      2.66 o 
   6  12   9        0.14       -0.09      2.58 o 
   7  12   9        0.08       -2.33      2.33 o 
  -3  -9  10        1.44       -1.35      2.85 o 
  -2  -9  10        0.54        3.00      3.52 o 
  -1  -9  10        0.52       -0.76      3.12 o 
   0  -9  10        0.01       -1.97      3.42 o 
  -5  -8  10        0.41       -1.29      1.57 o 
  -4  -8  10        1.52       -0.60      1.57 o 
  -3  -8  10        3.56        3.62      1.62 o 
  -2  -8  10        0.56       -1.80      2.14 o 
  -1  -8  10        0.02        1.33      2.40 o 
   0  -8  10       11.08       10.56      3.26 o 
   1  -8  10        1.14        2.43      3.41 o 
   2  -8  10        1.52        7.07      4.61 o 
  -6  -7  10        1.60       -0.22      2.27 o 
  -5  -7  10        0.02       -1.42      1.42 o 
  -4  -7  10        0.00       -1.23      1.23 o 
  -3  -7  10        0.08       -0.70      1.46 o 
  -2  -7  10       14.78       17.96      2.80 o 
  -1  -7  10        0.01       -2.73      2.73 o 
   0  -7  10        0.00       -0.16      3.49 o 
   1  -7  10        0.19       -0.89      5.03 o 
   2  -7  10        0.21        2.85      3.49 o 
   3  -7  10        2.16        1.20      3.75 o 
   4  -7  10        2.97        5.60      4.17 o 
  -7  -6  10        6.83        9.94      4.12 o 
  -6  -6  10       29.29       33.02      3.72 o 
  -5  -6  10        1.41        1.43      1.56 o 
  -4  -6  10        4.07        5.26      2.45 o 
  -3  -6  10        0.62        1.36      1.39 o 
  -2  -6  10        4.63        6.63      1.60 o 
  -1  -6  10        0.24       -1.44      2.60 o 
   0  -6  10       36.34       41.39      6.29 o 
   1  -6  10        0.00        2.92      2.31 o 
   2  -6  10        1.48        0.93      3.38 o 
   3  -6  10        0.00       -1.72      3.29 o 
   4  -6  10        3.40       -2.58      3.31 o 
   5  -6  10        1.29        1.72      3.35 o 
  -7  -5  10       10.61       10.43      3.17 o 
  -6  -5  10        0.76       -1.25      1.27 o 
  -5  -5  10        7.99        5.16      2.03 o 
  -4  -5  10       21.54       24.33      2.33 o 
  -3  -5  10        8.01        6.47      1.45 o 
  -2  -5  10        0.41        0.36      1.56 o 
  -1  -5  10        3.99        1.23      1.14 o 
   0  -5  10       70.26       61.21      4.79 o 
   1  -5  10       11.59        7.55      2.41 o 
   2  -5  10       32.26       44.69      5.92 o 
   3  -5  10        0.20        1.97      3.02 o 
   4  -5  10        1.44        4.27      3.25 o 
   5  -5  10       14.96       16.81      3.25 o 
   6  -5  10        2.28       -0.17      2.32 o 
  -7  -4  10        1.26        1.70      2.13 o 
  -6  -4  10        8.06        6.03      1.57 o 
  -5  -4  10       35.69       38.48      2.68 o 
  -4  -4  10        2.43        2.63      1.36 o 
  -3  -4  10        9.22        9.13      1.95 o 
  -2  -4  10       20.30       19.15      1.77 o 
  -1  -4  10       70.80       64.40      2.41 o 
   0  -4  10       57.75       63.97      3.67 o 
   1  -4  10        1.32       -0.91      1.37 o 
   2  -4  10        6.92        7.73      2.25 o 
   3  -4  10        5.13        2.72      2.41 o 
   4  -4  10        8.45        9.68      2.48 o 
   5  -4  10        1.32        2.60      2.18 o 
   6  -4  10        6.65        5.25      2.37 o 
   7  -4  10        1.99       -0.87      2.12 o 
  -7  -3  10       14.51       17.09      2.95 o 
  -6  -3  10        0.91       -0.95      1.40 o 
  -5  -3  10        4.83        5.49      1.48 o 
  -4  -3  10       13.71       14.49      1.83 o 
  -3  -3  10        0.27        0.48      1.21 o 
  -2  -3  10       39.32       43.76      2.67 o 
  -1  -3  10        1.11       -0.04      1.00 o 
   0  -3  10       14.07       17.24      1.36 o 
   1  -3  10       10.51        8.57      1.42 o 
   2  -3  10       11.46        8.68      1.73 o 
   3  -3  10        3.58        2.71      2.10 o 
   4  -3  10        1.40        1.17      2.76 o 
   5  -3  10        9.09       10.82      2.27 o 
   6  -3  10        0.01       -1.72      1.72 o 
   7  -3  10        1.31        3.00      2.06 o 
  -7  -2  10        4.01        4.55      2.13 o 
  -6  -2  10       50.35       54.05      3.10 o 
  -5  -2  10       11.56       10.39      1.68 o 
  -4  -2  10        0.59        0.56      1.13 o 
  -3  -2  10      374.41      367.70      7.56 o 
  -2  -2  10      495.53      533.24      9.75 o 
  -1  -2  10      585.09      616.83      9.57 o 
   0  -2  10      128.57      139.53      3.04 o 
   1  -2  10        0.02       -0.59      1.67 o 
   2  -2  10        2.86        1.44      0.98 o 
   3  -2  10       25.11       35.60      3.27 o 
   4  -2  10        2.36       -0.52      1.61 o 
   5  -2  10        1.02        1.06      1.60 o 
   6  -2  10        0.21       -0.77      1.52 o 
   7  -2  10        2.37        4.83      1.53 o 
   8  -2  10        0.02        2.17      3.52 o 
  -7  -1  10        0.26       -0.51      1.31 o 
  -6  -1  10       26.66       28.37      2.42 o 
  -5  -1  10       14.47       12.26      2.08 o 
  -4  -1  10       41.61       45.10      3.43 o 
  -3  -1  10       51.31       45.73      2.72 o 
  -2  -1  10       12.93       18.07      2.46 o 
  -1  -1  10      108.95      107.11      2.92 o 
   0  -1  10       15.43       18.50      2.00 o 
   1  -1  10       63.79       71.22      1.99 o 
   2  -1  10       64.38       66.39      2.47 o 
   3  -1  10        0.98       -0.06      0.94 o 
   4  -1  10      145.94      154.68      5.79 o 
   5  -1  10        0.16        2.41      1.45 o 
   6  -1  10       15.54       15.58      2.06 o 
   7  -1  10        1.54        3.64      2.89 o 
   8  -1  10        0.20       -1.47      3.11 o 
  -7   0  10        1.03        2.94      1.52 o 
  -6   0  10       17.36       16.26      2.06 o 
  -5   0  10       38.67       39.96      2.77 o 
  -4   0  10       10.54       10.11      2.66 o 
  -3   0  10      213.92      201.76      6.11 o 
  -2   0  10        4.58        4.89      1.12 o 
  -1   0  10      144.15      138.43      3.03 o 
   0   0  10        0.56        2.25      1.15 o 
   1   0  10       30.73       36.41      2.07 o 
   2   0  10       38.69       34.95      2.56 o 
   3   0  10       58.50       59.94      3.31 o 
   4   0  10       78.30       81.30      4.19 o 
   5   0  10        2.11        5.03      2.17 o 
   6   0  10        3.43        2.55      2.62 o 
   7   0  10        6.31        1.72      2.42 o 
   8   0  10        0.07        5.28      3.35 o 
   9   0  10        0.00       -2.39      3.06 o 
  -7   1  10        0.48        0.49      1.86 o 
  -6   1  10       10.46       11.00      1.92 o 
  -5   1  10        6.29        5.58      1.55 o 
  -4   1  10        0.27       -0.35      1.30 o 
  -3   1  10        4.49        7.09      1.48 o 
  -2   1  10        5.85        7.07      1.20 o 
  -1   1  10      149.88      149.55      3.75 o 
   0   1  10        4.04        3.74      0.88 o 
   1   1  10      406.02      398.49      6.40 o 
   2   1  10       33.59       40.71      2.45 o 
   3   1  10        7.55       11.94      2.67 o 
   4   1  10       21.26       15.53      2.69 o 
   5   1  10        3.08        2.55      1.14 o 
   6   1  10       20.39       20.03      3.35 o 
   7   1  10        1.92        1.47      2.20 o 
   8   1  10        9.80       10.37      3.22 o 
   9   1  10        0.69       -1.39      2.52 o 
  -7   2  10        3.28        2.07      2.01 o 
  -6   2  10        0.03       -0.21      1.48 o 
  -5   2  10       59.13       57.05      3.33 o 
  -4   2  10       28.92       25.77      2.28 o 
  -3   2  10      119.02      114.10      3.77 o 
  -2   2  10        0.91       -1.03      1.03 o 
  -1   2  10       21.04       30.76      1.80 o 
   0   2  10        9.15       13.39      1.25 o 
   1   2  10      934.10      942.76     13.10 o 
   2   2  10       48.95       43.79      2.34 o 
   4   2  10      144.67      148.20      5.76 o 
   5   2  10       52.54       58.95      4.54 o 
   6   2  10       48.54       48.98      4.65 o 
   7   2  10        5.39        9.61      2.67 o 
   8   2  10        4.37        7.43      2.93 o 
   9   2  10        2.35       -0.52      2.57 o 
  10   2  10        0.10       -0.42      2.90 o 
  -6   3  10        0.72       -0.05      1.57 o 
  -5   3  10        0.92       -1.59      1.59 o 
  -4   3  10       46.50       60.73      3.79 o 
  -3   3  10       49.94       55.17      3.57 o 
  -2   3  10      116.17       98.80      4.38 o 
  -1   3  10       44.16       52.70      3.03 o 
   0   3  10        1.16        2.74      0.91 o 
   1   3  10       31.41       32.74      1.95 o 
   2   3  10      188.69      186.07      4.08 o 
   3   3  10      148.19      160.36      4.85 o 
   4   3  10        8.02        4.31      0.90 o 
   5   3  10       41.48       41.82      4.03 o 
   6   3  10       34.14       33.05      3.70 o 
   7   3  10        0.46        2.91      2.03 o 
   8   3  10      104.18      113.94      6.47 o 
   9   3  10        4.20        8.09      2.79 o 
  10   3  10        6.52        0.75      2.91 o 
  -6   4  10        6.44        5.50      2.81 o 
  -5   4  10        9.23        9.22      2.20 o 
  -4   4  10        4.65        2.47      1.64 o 
  -3   4  10        8.43        0.93      1.58 o 
  -2   4  10      235.16      228.79      5.54 o 
  -1   4  10       62.85       62.75      3.13 o 
   0   4  10       23.58       21.15      1.82 o 
   1   4  10     1006.69      995.02     15.60 o 
   2   4  10      138.06      139.34      3.97 o 
   3   4  10       47.78       46.63      3.06 o 
   4   4  10        0.61        1.15      1.11 o 
   5   4  10        2.33        1.82      1.76 o 
   6   4  10        5.29        5.61      1.99 o 
   7   4  10        0.00       -0.32      1.66 o 
   8   4  10       21.52       17.27      3.03 o 
   9   4  10        2.69        2.47      2.10 o 
  10   4  10        0.76        0.80      2.63 o 
  -5   5  10        0.61       -1.37      2.32 o 
  -4   5  10       28.66       34.49      4.25 o 
  -3   5  10        0.54       -0.59      2.01 o 
  -2   5  10       22.37       26.42      2.73 o 
  -1   5  10        1.61        0.75      2.05 o 
   0   5  10      179.55      176.73      5.41 o 
   1   5  10      105.07       97.89      3.16 o 
   2   5  10       17.73       14.22      3.15 o 
   3   5  10       10.72        5.85      1.28 o 
   4   5  10        0.22        0.30      0.64 o 
   5   5  10      121.79      121.97      6.23 o 
   6   5  10        6.78        7.02      2.08 o 
   7   5  10       26.67       34.50      3.57 o 
   8   5  10        2.89        5.02      2.18 o 
   9   5  10        0.14        2.66      1.99 o 
  10   5  10        0.47        4.00      2.49 o 
  -5   6  10        2.18        0.78      2.82 o 
  -4   6  10        5.12        2.78      2.61 o 
  -3   6  10        2.88        2.52      3.49 o 
  -2   6  10       45.39       42.10      4.09 o 
  -1   6  10       38.87       40.41      3.19 o 
   0   6  10      294.20      313.50      7.34 o 
   1   6  10      185.00      199.75      5.66 o 
   2   6  10      197.41      220.55      5.73 o 
   3   6  10       36.36       33.78      2.26 o 
   4   6  10       12.99        9.64      1.91 o 
   5   6  10       15.12       15.37      3.14 o 
   6   6  10        0.00        0.76      1.54 o 
   7   6  10        2.98        4.52      1.94 o 
   8   6  10       11.03       10.92      2.35 o 
   9   6  10        0.12        1.36      1.81 o 
  10   6  10        2.72        5.52      2.34 o 
  -4   7  10        1.20        2.41      2.68 o 
  -3   7  10        1.88        1.14      3.14 o 
  -2   7  10        0.09       -1.54      1.74 o 
  -1   7  10       35.30       37.61      3.23 o 
   0   7  10       10.06        3.38      1.62 o 
   1   7  10        1.17        1.60      1.70 o 
   2   7  10      312.91      320.09      7.63 o 
   3   7  10       16.65        8.83      1.57 o 
   4   7  10        0.69        0.38      1.20 o 
   5   7  10       10.07        7.04      1.79 o 
   6   7  10        0.37        1.06      1.87 o 
   7   7  10       13.84        8.42      2.31 o 
   8   7  10        6.10        3.53      1.94 o 
   9   7  10        0.44        0.60      1.89 o 
  10   7  10        5.43        4.68      2.19 o 
  -3   8  10        0.88        0.95      2.67 o 
  -2   8  10        4.19        4.06      2.25 o 
  -1   8  10        4.49        2.47      2.41 o 
   0   8  10        1.32        0.68      1.94 o 
   1   8  10       58.16       52.00      3.52 o 
   2   8  10      142.78      145.19      5.58 o 
   3   8  10        0.56        0.59      1.22 o 
   4   8  10        1.14        0.47      1.08 o 
   5   8  10       40.32       46.49      3.70 o 
   6   8  10       13.33        7.86      2.94 o 
   7   8  10        9.31       10.84      2.59 o 
   8   8  10        0.40        1.28      2.04 o 
   9   8  10        1.50        4.16      2.20 o 
  10   8  10        0.02        1.20      2.12 o 
  -2   9  10        0.07        0.65      3.95 o 
  -1   9  10        0.09       -0.51      2.33 o 
   0   9  10        0.48        0.04      4.18 o 
   1   9  10        0.97        3.83      1.83 o 
   2   9  10        5.08        7.84      1.91 o 
   3   9  10        0.50       -0.69      1.58 o 
   4   9  10       11.71        7.48      3.64 o 
   5   9  10        6.86        3.24      1.60 o 
   6   9  10        0.97        0.71      2.08 o 
   7   9  10        0.00        0.54      1.62 o 
   8   9  10        2.49        1.71      2.17 o 
   9   9  10        0.88        1.54      2.28 o 
  -1  10  10        0.16        2.09      3.63 o 
   0  10  10        3.17        3.35      3.40 o 
   1  10  10        5.46        7.28      2.67 o 
   2  10  10       10.21        8.68      2.09 o 
   3  10  10        0.05       -0.21      1.45 o 
   4  10  10       10.61       11.52      1.64 o 
   5  10  10       12.39       13.49      2.15 o 
   6  10  10        2.16       -0.33      1.52 o 
   7  10  10        2.91        3.69      1.84 o 
   8  10  10        0.10       -1.32      1.70 o 
   9  10  10        3.25        4.89      2.67 o 
   1  11  10        4.02        0.19      2.65 o 
   2  11  10        2.51       -0.37      2.18 o 
   3  11  10        8.97        5.02      1.94 o 
   4  11  10        2.98        2.86      1.48 o 
   5  11  10        0.13       -1.72      1.80 o 
   6  11  10        2.86       -0.45      1.68 o 
   7  11  10        3.28        1.64      1.78 o 
   8  11  10        1.82        1.81      2.09 o 
   3  12  10        4.67        2.95      2.18 o 
   4  12  10        3.35        2.99      1.58 o 
   5  12  10        0.17       -2.31      2.76 o 
   6  12  10        0.80       -1.20      1.91 o 
  -4  -8  11        0.05       -0.56      1.45 o 
  -3  -8  11        1.01        0.46      3.20 o 
  -2  -8  11        3.15        6.58      2.67 o 
  -1  -8  11        0.00        0.44      6.31 o 
   0  -8  11        2.10        3.64      2.95 o 
   1  -8  11        0.45       -0.23      2.74 o 
  -5  -7  11        2.21        1.28      1.41 o 
  -4  -7  11        0.21       -1.00      1.57 o 
  -3  -7  11        0.12       -1.19      1.58 o 
  -2  -7  11        0.30        0.01      3.35 o 
  -1  -7  11        2.84        1.94      3.65 o 
   0  -7  11        0.04        2.55      3.79 o 
   1  -7  11        0.01        4.21      3.90 o 
   2  -7  11        0.19       -2.37      2.91 o 
   3  -7  11        1.16        3.79      4.18 o 
  -6  -6  11        0.25        2.81      2.76 o 
  -5  -6  11       44.42       50.19      3.32 o 
  -4  -6  11        3.80        5.54      1.75 o 
  -3  -6  11        0.99        0.46      1.51 o 
  -2  -6  11        6.54        1.36      6.65 o 
  -1  -6  11        0.00       -2.93      2.93 o 
   0  -6  11        0.07       -2.39      3.36 o 
   1  -6  11        4.69        4.95      2.54 o 
   2  -6  11        2.16        0.11      3.22 o 
   3  -6  11        1.71        1.48      3.38 o 
   4  -6  11        2.41        3.50      3.64 o 
  -6  -5  11        0.00        1.83      1.54 o 
  -5  -5  11        0.80        0.96      1.50 o 
  -4  -5  11       16.30       18.49      2.13 o 
  -3  -5  11        1.79        1.35      1.34 o 
  -2  -5  11       11.56        9.67      1.77 o 
  -1  -5  11       12.78        9.32      4.85 o 
   0  -5  11        9.44        6.36      2.00 o 
   1  -5  11        2.76        2.07      2.67 o 
   2  -5  11        4.61        3.89      3.44 o 
   3  -5  11        2.26        0.21      3.12 o 
   4  -5  11        0.21       -0.92      2.74 o 
   5  -5  11        1.89        2.67      3.17 o 
  -7  -4  11        1.32       -1.55      2.14 o 
  -6  -4  11        0.59        1.38      1.47 o 
  -5  -4  11        4.57        1.47      1.46 o 
  -4  -4  11        1.13        2.08      1.44 o 
  -3  -4  11        6.78        4.76      1.54 o 
  -2  -4  11       32.24       38.48      2.39 o 
  -1  -4  11       19.92       26.09      3.37 o 
   0  -4  11       62.37       66.17      5.00 o 
   1  -4  11        2.96        1.35      1.67 o 
   2  -4  11        0.30       -2.65      2.65 o 
   3  -4  11        4.32        1.44      1.96 o 
   4  -4  11        6.50        1.06      2.29 o 
   5  -4  11        1.28       -0.76      2.04 o 
   6  -4  11        2.48        3.88      3.72 o 
  -7  -3  11        1.34        4.91      2.38 o 
  -6  -3  11       16.89       21.49      2.27 o 
  -5  -3  11        0.34       -0.12      1.36 o 
  -4  -3  11       44.44       48.34      3.02 o 
  -3  -3  11        1.36        0.81      1.53 o 
  -2  -3  11        0.81        0.33      1.19 o 
  -1  -3  11        0.02       -0.18      1.02 o 
   0  -3  11        1.17       -1.47      2.02 o 
   1  -3  11        2.64        6.17      1.63 o 
   2  -3  11       13.98       17.62      2.75 o 
   3  -3  11       19.75       23.81      3.51 o 
   4  -3  11        1.78        3.88      2.06 o 
   5  -3  11        9.13        6.03      2.23 o 
   6  -3  11        0.20       -1.85      1.85 o 
   7  -3  11        0.08        0.81      1.99 o 
  -7  -2  11        1.94        5.27      2.46 o 
  -6  -2  11        0.43        0.10      1.43 o 
  -5  -2  11       14.32       17.63      2.06 o 
  -4  -2  11       61.80       75.88      3.54 o 
  -3  -2  11       58.23       62.11      3.30 o 
  -2  -2  11        2.80        0.33      1.22 o 
  -1  -2  11      454.68      438.74      7.53 o 
   0  -2  11       15.91       10.80      2.05 o 
   1  -2  11       60.84       65.06      2.96 o 
   2  -2  11       14.13       13.92      2.76 o 
   3  -2  11        1.81       -0.79      1.48 o 
   4  -2  11       23.44       30.93      3.28 o 
   5  -2  11        0.03       -1.29      1.55 o 
   6  -2  11        0.17        0.47      1.69 o 
   7  -2  11        0.17       -1.58      1.59 o 
   8  -2  11        0.16       -0.05      3.80 o 
  -7  -1  11        2.36        1.51      1.51 o 
  -6  -1  11        5.10        6.73      1.74 o 
  -5  -1  11        2.74        1.68      1.37 o 
  -4  -1  11        1.40        0.47      1.36 o 
  -3  -1  11       27.40       27.74      3.56 o 
  -2  -1  11       36.30       33.95      2.45 o 
  -1  -1  11       51.89       52.09      2.66 o 
   0  -1  11      253.81      252.61      6.38 o 
   1  -1  11       63.45       68.33      2.86 o 
   2  -1  11       39.51       41.44      2.37 o 
   3  -1  11        5.74        4.55      2.07 o 
   4  -1  11       17.87       14.91      2.34 o 
   5  -1  11        0.00       -1.80      1.80 o 
   6  -1  11       19.87       19.35      2.34 o 
   7  -1  11        1.42       -2.45      2.75 o 
   8  -1  11        1.12        1.88      3.24 o 
  -7   0  11        0.58        1.65      1.59 o 
  -6   0  11        2.65        5.51      1.70 o 
  -5   0  11       19.33       22.79      3.40 o 
  -4   0  11       12.23       11.57      1.79 o 
  -3   0  11        8.14        9.72      1.63 o 
  -2   0  11        1.12        0.22      1.02 o 
  -1   0  11        7.97        5.49      1.26 o 
   0   0  11      180.57      168.36      4.72 o 
   1   0  11       33.83       39.80      3.22 o 
   2   0  11      115.78      111.93      3.84 o 
   3   0  11        2.44       -0.07      2.88 o 
   4   0  11       72.55       76.71      4.85 o 
   5   0  11       22.48       16.69      2.13 o 
   6   0  11       13.64       16.72      1.87 o 
   7   0  11        5.06        7.51      3.43 o 
   8   0  11        0.02       -2.79      2.79 o 
   9   0  11        1.53        2.29      3.45 o 
  -6   1  11        3.91        4.24      1.92 o 
  -5   1  11        0.39        0.29      1.39 o 
  -4   1  11        6.54        6.39      1.62 o 
  -3   1  11      147.04      136.79      4.23 o 
  -2   1  11       77.97       72.36      2.85 o 
  -1   1  11      215.39      206.34      4.88 o 
   0   1  11      130.43      135.27      3.28 o 
   1   1  11       69.25       75.88      3.29 o 
   2   1  11        1.02        1.27      1.13 o 
   3   1  11       13.23        9.29      2.93 o 
   4   1  11       26.49       21.01      2.24 o 
   5   1  11        0.04       -0.15      1.16 o 
   6   1  11        6.60        4.91      2.63 o 
   7   1  11        1.50        2.11      2.44 o 
   8   1  11        0.06        5.65      3.03 o 
   9   1  11        1.68        2.09      3.24 o 
  -6   2  11        0.34       -1.39      1.53 o 
  -5   2  11        7.69        6.20      1.69 o 
  -4   2  11       15.34       17.98      2.09 o 
  -3   2  11      108.19       95.62      3.59 o 
  -2   2  11      191.63      175.01      4.68 o 
  -1   2  11       78.74       85.50      4.21 o 
   0   2  11      124.24      130.78      7.70 o 
   1   2  11      527.06      531.00      9.26 o 
   2   2  11        0.02        0.59      1.33 o 
   3   2  11       14.77       11.70      1.78 o 
   4   2  11       25.17       14.83      4.65 o 
   5   2  11        1.21        1.08      1.04 o 
   6   2  11        0.03        0.84      2.09 o 
   7   2  11        0.36        1.86      2.20 o 
   8   2  11        3.83        3.95      2.43 o 
   9   2  11        0.09        0.17      2.78 o 
  -6   3  11        6.99       -0.60      1.82 o 
  -5   3  11       15.06       20.93      2.41 o 
  -4   3  11        2.25        1.06      1.39 o 
  -3   3  11       49.77       57.29      3.73 o 
  -2   3  11        0.61        1.02      1.30 o 
  -1   3  11       11.83       13.06      2.81 o 
   0   3  11      109.02      108.98      3.38 o 
   1   3  11      158.76      157.50      4.00 o 
   2   3  11       14.60       16.53      1.62 o 
   3   3  11       18.71       14.13      1.83 o 
   4   3  11       77.45       78.88      5.58 o 
   5   3  11        2.46        3.87      2.13 o 
   6   3  11       61.24       78.02      5.23 o 
   7   3  11        3.21        3.44      2.12 o 
   8   3  11        3.92       -1.10      2.26 o 
   9   3  11        5.64        7.20      2.95 o 
  10   3  11        3.44       -0.30      2.94 o 
  -5   4  11        2.01        2.02      1.93 o 
  -4   4  11        5.26        4.11      2.51 o 
  -3   4  11       43.72       34.86      6.13 o 
  -2   4  11       16.09        8.77      2.01 o 
  -1   4  11       13.45       11.95      2.00 o 
   0   4  11        0.00       -0.28      1.04 o 
   1   4  11       76.95       72.42      2.77 o 
   2   4  11        2.25       -0.97      0.97 o 
   3   4  11        3.26        3.96      1.02 o 
   4   4  11       62.23       51.59      2.75 o 
   5   4  11        5.05        0.34      1.86 o 
   6   4  11       12.99        7.92      2.37 o 
   7   4  11        0.43        2.51      1.84 o 
   8   4  11        1.22        3.33      2.26 o 
   9   4  11        7.48        9.63      2.99 o 
  10   4  11        0.06        0.63      2.71 o 
  -5   5  11        0.43        1.56      1.99 o 
  -4   5  11        2.02        0.13      2.35 o 
  -3   5  11        2.61        5.88      2.84 o 
  -2   5  11        7.97        3.93      1.82 o 
  -1   5  11       19.46       15.25      2.25 o 
   0   5  11        8.10        8.69      1.57 o 
   1   5  11       99.40       81.02      3.38 o 
   2   5  11      254.50      244.55      6.08 o 
   3   5  11       41.64       55.68      5.09 o 
   4   5  11       27.66       20.06      2.93 o 
   5   5  11       42.07       45.48      4.55 o 
   6   5  11        6.18        4.69      2.13 o 
   7   5  11        0.41       -1.66      1.66 o 
   8   5  11        0.11       -0.17      1.94 o 
   9   5  11        1.08       -1.88      1.93 o 
  10   5  11        1.53        0.32      2.51 o 
  -4   6  11        0.92        1.54      2.58 o 
  -3   6  11       11.35        9.24      5.06 o 
  -2   6  11       19.80       23.41      2.85 o 
  -1   6  11        1.88       -0.64      1.55 o 
   0   6  11        0.09        0.20      1.43 o 
   1   6  11      356.60      341.89      8.19 o 
   2   6  11      394.54      430.60     13.03 o 
   3   6  11       15.98       10.20      1.53 o 
   4   6  11        0.53       -0.56      0.98 o 
   5   6  11       22.77       26.14      3.61 o 
   6   6  11        8.96       10.77      2.58 o 
   7   6  11       17.97       18.53      3.15 o 
   8   6  11        4.29        4.91      2.12 o 
   9   6  11        1.05        2.38      2.13 o 
  10   6  11        1.51        1.62      2.28 o 
  -3   7  11        0.17       -0.33      2.68 o 
  -2   7  11       46.87       52.09      4.41 o 
  -1   7  11        0.00        0.26      2.04 o 
   0   7  11       17.34       23.47      4.69 o 
   1   7  11        4.31        6.70      1.82 o 
   2   7  11        7.45        4.60      2.58 o 
   3   7  11      121.09      120.09      4.04 o 
   4   7  11        0.63       -1.09      1.09 o 
   5   7  11        0.86       -0.01      2.09 o 
   6   7  11        0.73       -0.39      1.68 o 
   7   7  11        1.79       -1.77      1.77 o 
   8   7  11        0.25        0.62      2.01 o 
   9   7  11        0.08        1.18      2.08 o 
  10   7  11        0.47        2.98      2.28 o 
  -3   8  11        1.50        5.46      3.22 o 
  -2   8  11        0.42        0.63      2.47 o 
  -1   8  11        0.50       -0.77      2.25 o 
   0   8  11        0.55        1.14      2.16 o 
   1   8  11       13.43       11.24      2.13 o 
   2   8  11        1.55       -0.74      1.46 o 
   3   8  11        1.45       -0.26      1.24 o 
   4   8  11        3.74        1.67      1.32 o 
   5   8  11       12.51       11.67      2.41 o 
   6   8  11        6.98        9.85      2.79 o 
   7   8  11        1.34        4.75      2.45 o 
   8   8  11        8.97       11.07      2.79 o 
   9   8  11        2.72        1.05      2.12 o 
  -2   9  11        3.23        7.94      4.68 o 
  -1   9  11        1.17        2.51      2.55 o 
   0   9  11       15.13       18.14      3.38 o 
   1   9  11        3.74        6.15      2.44 o 
   2   9  11        4.78        3.76      1.77 o 
   3   9  11       37.52       40.65      2.97 o 
   4   9  11        1.08        1.91      1.34 o 
   5   9  11        1.06        0.33      1.86 o 
   6   9  11        0.39        1.87      2.42 o 
   7   9  11        0.08        0.48      2.29 o 
   8   9  11        0.48       -1.94      2.18 o 
   9   9  11        0.49        2.59      2.50 o 
   0  10  11        4.59       -0.34      2.63 o 
   1  10  11       11.77       13.82      3.10 o 
   2  10  11        0.23       -1.28      1.67 o 
   3  10  11        0.31        1.70      1.62 o 
   4  10  11        0.15       -0.88      1.37 o 
   5  10  11        1.32       -1.02      2.48 o 
   6  10  11       12.93       15.81      3.86 o 
   7  10  11        0.70        2.67      2.55 o 
   8  10  11        0.02        1.07      2.49 o 
   1  11  11        1.51        5.08      3.05 o 
   2  11  11        0.05       -0.26      2.35 o 
   3  11  11        2.13        2.38      1.88 o 
   4  11  11        0.89       -0.66      1.46 o 
   5  11  11        0.44        0.72      2.25 o 
   6  11  11        3.10        1.67      2.88 o 
   7  11  11        6.67        8.97      3.58 o 
   4  12  11        0.00       -0.84      1.71 o 
   5  12  11        0.03        1.76      3.37 o 
  -2  -8  12        1.76        0.52      2.56 o 
  -1  -8  12        0.01        0.84      2.64 o 
   0  -8  12        0.43       -4.10      4.10 o 
  -4  -7  12       14.89       10.12      3.24 o 
  -3  -7  12        0.02        5.20      3.52 o 
  -2  -7  12        3.60        2.71      3.61 o 
  -1  -7  12        5.58       12.38      4.68 o 
   0  -7  12        0.24       -3.61      3.61 o 
   1  -7  12        0.53        2.11      4.20 o 
   2  -7  12        1.49        3.91      3.98 o 
  -5  -6  12        0.23       -1.31      1.64 o 
  -4  -6  12        0.00        4.64      1.87 o 
  -3  -6  12        7.18       13.27      3.05 o 
  -2  -6  12        0.27        3.15      3.60 o 
  -1  -6  12       24.28       35.54      6.04 o 
   0  -6  12       12.05       13.63      4.76 o 
   1  -6  12        1.03        5.64      4.02 o 
   2  -6  12        0.01        0.24      3.40 o 
   3  -6  12        0.00        0.61      3.61 o 
   4  -6  12        0.73        7.60      4.23 o 
  -6  -5  12        6.78        4.70      1.82 o 
  -5  -5  12        0.01       -1.60      1.60 o 
  -4  -5  12       31.85       40.35      3.13 o 
  -3  -5  12        0.23       -1.04      1.33 o 
  -2  -5  12        0.05       -1.28      2.06 o 
  -1  -5  12        0.03        2.69      2.20 o 
   0  -5  12        3.54        2.66      2.22 o 
   1  -5  12        2.27        6.23      2.68 o 
   2  -5  12        4.11        5.35      3.67 o 
   3  -5  12        2.86        8.18      3.72 o 
   4  -5  12        0.06       -2.79      2.79 o 
   5  -5  12        1.24        2.57      3.31 o 
  -6  -4  12        0.50       -0.70      1.59 o 
  -5  -4  12        2.11        0.42      1.54 o 
  -4  -4  12       20.98       22.58      3.66 o 
  -3  -4  12        6.28        5.72      1.68 o 
  -2  -4  12       11.85       15.16      1.82 o 
  -1  -4  12       45.88       52.49      7.90 o 
   0  -4  12        1.22        1.04      1.64 o 
   1  -4  12        3.19        3.37      2.31 o 
   2  -4  12       19.33       19.29      4.37 o 
   3  -4  12        0.02        0.63      2.78 o 
   4  -4  12        2.47        2.49      2.91 o 
   5  -4  12        0.76       -1.11      2.23 o 
   6  -4  12        0.08        1.87      2.30 o 
  -6  -3  12        5.98        4.31      1.84 o 
  -5  -3  12        0.74        0.70      1.47 o 
  -4  -3  12        1.33       -0.48      1.36 o 
  -3  -3  12       33.49       29.62      2.92 o 
  -2  -3  12        0.64       -0.22      1.26 o 
  -1  -3  12       20.45       28.64      6.25 o 
   0  -3  12      263.33      254.52     13.95 o 
   1  -3  12       11.79        8.25      1.89 o 
   2  -3  12       21.80       24.36      4.52 o 
   3  -3  12       10.78        9.87      2.53 o 
   4  -3  12        1.45       -1.87      1.87 o 
   5  -3  12        2.74        1.07      4.75 o 
   6  -3  12        0.44       -0.79      2.19 o 
   7  -3  12        1.43        0.14      1.96 o 
  -6  -2  12        2.53        3.77      1.69 o 
  -5  -2  12       12.59       13.13      2.05 o 
  -4  -2  12       22.00       25.36      2.44 o 
  -3  -2  12        5.71        6.64      1.66 o 
  -2  -2  12       10.85       12.98      1.92 o 
  -1  -2  12       50.76       44.61      2.73 o 
   0  -2  12        9.89        6.56      2.50 o 
   1  -2  12       77.41       73.06      4.00 o 
   2  -2  12        0.19        0.78      1.31 o 
   3  -2  12       36.81       45.58      4.27 o 
   4  -2  12        3.09        1.83      2.75 o 
   5  -2  12        9.15        4.58      2.06 o 
   6  -2  12        0.01        1.09      1.84 o 
   7  -2  12        1.68       -0.33      2.10 o 
  -6  -1  12        4.48        2.84      1.70 o 
  -5  -1  12        1.67       -0.95      1.45 o 
  -4  -1  12        0.08        0.24      1.36 o 
  -3  -1  12       31.73       31.26      2.53 o 
  -2  -1  12       43.45       43.35      2.83 o 
  -1  -1  12      182.52      174.07      4.20 o 
   0  -1  12      478.61      561.31     11.84 o 
   1  -1  12      145.13      166.61      6.96 o 
   2  -1  12        2.62        4.55      1.47 o 
   3  -1  12        0.19        0.38      1.52 o 
   4  -1  12        0.84        0.54      1.62 o 
   5  -1  12        0.23        2.41      1.78 o 
   6  -1  12        4.50        5.90      1.79 o 
   7  -1  12        2.24        2.65      3.38 o 
   8  -1  12        2.05        4.75      3.74 o 
  -6   0  12        0.90        1.53      1.63 o 
  -5   0  12        6.33        5.66      1.75 o 
  -4   0  12        4.71        8.86      1.83 o 
  -3   0  12        2.37        0.72      1.29 o 
  -2   0  12       12.95       13.90      1.78 o 
  -1   0  12       11.31       14.07      1.57 o 
   0   0  12      173.74      170.99      3.98 o 
   1   0  12      146.70      170.66      4.47 o 
   2   0  12        0.06       -0.01      1.20 o 
   3   0  12       18.26       14.57      2.28 o 
   4   0  12       39.74       38.27      3.16 o 
   5   0  12        3.71        4.46      2.59 o 
   6   0  12       15.30       15.81      2.10 o 
   7   0  12        0.38       -1.37      2.80 o 
   8   0  12        0.10        5.53      3.56 o 
  -6   1  12        3.89        3.56      1.82 o 
  -5   1  12       25.99       27.26      2.67 o 
  -4   1  12        0.03        0.36      1.38 o 
  -3   1  12      115.51      112.13      3.94 o 
  -2   1  12       45.11       46.09      2.90 o 
  -1   1  12       75.06       75.34      3.34 o 
   0   1  12        7.18        5.00      1.29 o 
   1   1  12       87.04       80.70      3.41 o 
   2   1  12        9.59        8.35      1.89 o 
   3   1  12        1.66        0.86      2.93 o 
   4   1  12       56.70       60.51      3.44 o 
   5   1  12        0.51        0.71      1.34 o 
   6   1  12        3.21       -0.84      2.36 o 
   7   1  12        2.78        2.84      2.90 o 
   8   1  12        0.09       -2.58      2.58 o 
   9   1  12        2.10        4.07      3.53 o 
  -6   2  12        0.55        1.39      1.95 o 
  -5   2  12        0.44        0.45      1.62 o 
  -4   2  12        0.90        3.33      1.74 o 
  -3   2  12       17.72       21.57      2.69 o 
  -2   2  12       26.40       13.80      3.48 o 
  -1   2  12        0.31        1.94      1.47 o 
   0   2  12      110.18      112.77      3.51 o 
   1   2  12       99.93      103.91      3.26 o 
   2   2  12       62.01       59.57      3.61 o 
   3   2  12       47.25       43.89      3.44 o 
   4   2  12        0.01       -1.31      1.31 o 
   5   2  12        2.31        1.86      1.29 o 
   6   2  12        0.03       -2.00      2.00 o 
   7   2  12        0.69       -1.89      2.18 o 
   8   2  12        0.70       -0.01      2.46 o 
   9   2  12        5.17        6.48      3.65 o 
  -5   3  12        2.54        2.39      1.91 o 
  -4   3  12        0.03        1.67      1.82 o 
  -3   3  12       11.31       12.16      2.24 o 
  -2   3  12        0.01       -1.34      1.34 o 
  -1   3  12       15.92       11.05      1.98 o 
   0   3  12       33.24       30.19      2.21 o 
   1   3  12      102.42       99.73      3.18 o 
   2   3  12        2.79        1.57      2.16 o 
   3   3  12       43.10       50.34      4.18 o 
   4   3  12      106.81      111.53      4.24 o 
   5   3  12       21.42       33.81      2.61 o 
   6   3  12       13.90       16.25      3.29 o 
   7   3  12        3.00        5.84      2.50 o 
   8   3  12       13.73       16.30      3.73 o 
   9   3  12        0.03       -1.15      2.79 o 
  -5   4  12        1.13        0.60      1.97 o 
  -4   4  12        9.63       16.12      2.73 o 
  -3   4  12        7.77        5.24      2.46 o 
  -2   4  12       18.03       16.38      2.36 o 
  -1   4  12       37.98       40.94      3.19 o 
   0   4  12       32.11       35.51      2.40 o 
   1   4  12        0.20       -1.08      1.08 o 
   2   4  12       12.71       12.27      2.96 o 
   3   4  12        6.64       12.22      1.95 o 
   4   4  12       13.53        9.98      2.34 o 
   5   4  12        1.38       -1.13      1.84 o 
   6   4  12        4.22        1.35      1.87 o 
   7   4  12       13.86       14.83      2.99 o 
   8   4  12        9.86       10.93      3.08 o 
   9   4  12        2.23        8.16      2.88 o 
  -4   5  12       10.33       10.81      2.56 o 
  -3   5  12        0.30        5.10      2.60 o 
  -2   5  12       22.10       25.69      3.97 o 
  -1   5  12       12.31       10.92      2.11 o 
   0   5  12        3.36       -0.18      1.39 o 
   1   5  12       91.60      102.80      3.94 o 
   2   5  12       28.89       28.29      3.51 o 
   3   5  12      140.82      150.62      6.53 o 
   4   5  12       20.96       27.91      6.50 o 
   5   5  12        0.61        2.65      1.95 o 
   6   5  12       17.79       17.74      3.17 o 
   7   5  12        0.95       -0.35      1.91 o 
   8   5  12        2.94        0.40      2.28 o 
   9   5  12        4.26        6.64      2.69 o 
  10   5  12        0.58        3.01      2.86 o 
  -4   6  12       15.03       13.30      3.56 o 
  -3   6  12        1.30        1.12      2.43 o 
  -2   6  12        0.24        3.25      2.42 o 
  -1   6  12        8.02        7.06      2.66 o 
   0   6  12        7.03        2.68      1.90 o 
   1   6  12       14.01       14.17      2.09 o 
   2   6  12       67.14       86.48      4.07 o 
   3   6  12       90.22       95.75      5.61 o 
   4   6  12       69.55       82.74      3.61 o 
   5   6  12        0.93        1.38      2.10 o 
   6   6  12       18.45       23.24      3.57 o 
   7   6  12        3.12        1.83      2.10 o 
   8   6  12       14.93       17.21      3.34 o 
   9   6  12        0.00        1.39      2.19 o 
  -3   7  12        3.96        3.69      3.82 o 
  -2   7  12        0.41        4.02      3.11 o 
  -1   7  12        0.26        0.38      2.26 o 
   0   7  12        1.67       -0.35      2.48 o 
   1   7  12       33.88       32.08      3.24 o 
   2   7  12        1.81        0.91      1.44 o 
   3   7  12       23.88       22.95      2.81 o 
   4   7  12        8.83        7.41      1.64 o 
   5   7  12        3.14        2.64      2.23 o 
   6   7  12        3.84        3.78      2.24 o 
   7   7  12       13.91       15.64      3.21 o 
   8   7  12        1.22        1.41      2.27 o 
   9   7  12        4.36        5.45      2.48 o 
  -2   8  12        0.30        0.63      3.62 o 
  -1   8  12        3.81        4.78      4.21 o 
   0   8  12        2.99        6.88      2.60 o 
   1   8  12        5.39        4.47      1.76 o 
   2   8  12        1.02       -1.57      1.57 o 
   3   8  12        0.01       -0.60      1.35 o 
   4   8  12        1.59        1.00      1.31 o 
   5   8  12        0.37        2.24      2.36 o 
   6   8  12       19.66       12.57      3.18 o 
   7   8  12        5.79        3.08      2.44 o 
   8   8  12        0.20       -0.94      2.01 o 
   9   8  12        3.03        1.16      2.30 o 
  -1   9  12        2.75        1.68      2.83 o 
   0   9  12        0.50        2.74      2.63 o 
   1   9  12       11.22       18.20      4.85 o 
   2   9  12        0.85       -0.46      1.70 o 
   3   9  12        0.12        2.74      1.56 o 
   4   9  12        0.86        0.95      1.39 o 
   5   9  12        0.11        0.11      2.54 o 
   6   9  12        2.63        1.63      2.37 o 
   7   9  12        1.13       -0.49      2.34 o 
   8   9  12        3.49        8.31      2.94 o 
   9   9  12        1.33        0.73      2.36 o 
   0  10  12        2.33        3.17      2.89 o 
   1  10  12       17.94       22.78      4.25 o 
   2  10  12        1.32       -0.63      1.76 o 
   3  10  12       20.06       24.53      2.71 o 
   4  10  12        0.73       -0.89      1.66 o 
   5  10  12        7.91        7.57      2.73 o 
   6  10  12        2.71        5.08      3.08 o 
   7  10  12        3.95        3.58      2.93 o 
   8  10  12        2.50        3.79      2.85 o 
   2  11  12        0.55       -0.20      2.30 o 
   3  11  12        2.80        0.29      1.83 o 
   4  11  12        0.04       -0.96      1.59 o 
   5  11  12        2.99       -2.26      2.26 o 
   6  11  12        0.04        1.45      3.11 o 
   7  11  12        3.07        3.00      3.06 o 
  -3  -7  13        2.06        2.48      3.29 o 
  -2  -7  13        3.40       10.32      4.42 o 
  -1  -7  13        0.08        3.12      4.11 o 
   0  -7  13        0.58       -1.39      3.94 o 
  -4  -6  13        3.11        1.90      3.22 o 
  -3  -6  13        5.52        7.31      3.78 o 
  -2  -6  13        0.06        0.32      3.39 o 
  -1  -6  13       11.11       11.05      5.15 o 
   0  -6  13        2.53        9.79      4.69 o 
   1  -6  13        0.19        2.62      3.85 o 
   2  -6  13        0.25        4.22      3.93 o 
   3  -6  13        0.37        1.38      3.76 o 
  -5  -5  13        5.47        2.55      1.94 o 
  -4  -5  13        6.69        7.89      1.89 o 
  -3  -5  13       26.98       29.17      4.01 o 
  -2  -5  13        0.08        3.20      2.44 o 
  -1  -5  13       20.75       20.44      7.07 o 
   0  -5  13       18.10       14.82      4.50 o 
   1  -5  13        0.25        2.02      3.48 o 
   2  -5  13        6.44        8.37      3.82 o 
   3  -5  13        5.37       11.19      4.17 o 
   4  -5  13        3.26        1.32      3.62 o 
  -5  -4  13        2.48        7.67      1.98 o 
  -4  -4  13       26.59       27.49      3.22 o 
  -3  -4  13        0.11        0.94      1.76 o 
  -2  -4  13        5.53        5.02      2.44 o 
  -1  -4  13        0.41       -0.46      2.00 o 
   0  -4  13        5.20        1.56      1.78 o 
   1  -4  13        0.98        1.06      2.26 o 
   2  -4  13       12.78       22.45      4.62 o 
   3  -4  13        5.22        9.12      3.92 o 
   4  -4  13        1.35        1.06      2.87 o 
   5  -4  13        1.69        5.47      3.48 o 
  -5  -3  13        0.88       -1.10      1.54 o 
  -4  -3  13        9.56        7.81      1.89 o 
  -3  -3  13        0.40        0.74      1.42 o 
  -2  -3  13        2.62        1.94      2.20 o 
  -1  -3  13       22.61       25.38      4.54 o 
   0  -3  13       48.59       58.68      3.84 o 
   1  -3  13       15.43       14.04      2.24 o 
   2  -3  13        0.68        1.45      3.03 o 
   3  -3  13        1.16       -2.51      2.65 o 
   4  -3  13        2.05       -0.90      1.95 o 
   5  -3  13        1.78        1.77      2.10 o 
   6  -3  13        0.71       -1.17      2.13 o 
  -6  -2  13        7.25        7.45      2.93 o 
  -5  -2  13        4.86        6.99      1.86 o 
  -4  -2  13       11.89       16.06      2.24 o 
  -3  -2  13        5.43        7.81      1.85 o 
  -2  -2  13        9.64        7.11      2.01 o 
  -1  -2  13        5.61        7.06      2.33 o 
   0  -2  13       51.19       49.41      4.37 o 
   1  -2  13       49.75       52.71      3.57 o 
   2  -2  13        0.21       -0.13      1.38 o 
   3  -2  13        5.57        4.10      2.26 o 
   4  -2  13        0.77       -1.33      1.86 o 
   5  -2  13        4.06        4.70      2.17 o 
   6  -2  13        0.48       -0.56      3.52 o 
   7  -2  13        0.22        0.60      1.80 o 
  -6  -1  13        6.46        4.55      1.98 o 
  -5  -1  13        4.66        1.93      1.64 o 
  -4  -1  13       35.33       32.73      2.79 o 
  -3  -1  13       44.34       43.60      3.03 o 
  -2  -1  13       52.25       57.07      4.79 o 
  -1  -1  13        0.23        0.49      1.60 o 
   0  -1  13       37.30       31.02      2.90 o 
   1  -1  13      306.68      321.43      8.01 o 
   2  -1  13        5.88        4.13      1.61 o 
   3  -1  13        3.25        4.63      4.49 o 
   4  -1  13        9.98        8.87      2.17 o 
   5  -1  13        0.60        0.39      1.74 o 
   6  -1  13        3.46        4.04      1.95 o 
   7  -1  13        0.04       -3.42      3.42 o 
  -6   0  13        6.69        8.01      2.04 o 
  -5   0  13        1.66       -0.30      1.65 o 
  -4   0  13        0.00       -0.32      1.46 o 
  -3   0  13       42.98       47.82      3.17 o 
  -2   0  13        2.79        1.89      1.87 o 
  -1   0  13        0.01        0.60      1.26 o 
   0   0  13       35.52       33.08      3.83 o 
   1   0  13        0.54       -0.05      1.54 o 
   2   0  13       86.09       91.08      5.86 o 
   3   0  13        6.71        8.34      2.26 o 
   4   0  13        4.34        5.72      2.44 o 
   5   0  13        0.65        0.77      1.63 o 
   6   0  13        9.70        8.28      3.37 o 
   7   0  13        2.06       -2.77      3.21 o 
   8   0  13        0.00       -0.29      3.16 o 
  -5   1  13       11.87       11.65      2.51 o 
  -4   1  13       20.24       26.22      3.99 o 
  -3   1  13        0.32       -1.66      1.66 o 
  -2   1  13       25.16       27.58      2.86 o 
  -1   1  13        7.75        2.71      1.74 o 
   0   1  13       38.51       36.68      3.67 o 
   1   1  13       38.94       43.09      4.52 o 
   2   1  13        0.09       -1.48      1.48 o 
   3   1  13        8.58        8.70      2.01 o 
   4   1  13        3.67        3.97      1.71 o 
   5   1  13       20.26       23.44      2.55 o 
   6   1  13        0.00        0.78      1.18 o 
   7   1  13       17.69       23.35      4.59 o 
   8   1  13        0.31       -1.42      2.95 o 
  -5   2  13        2.44        1.77      1.94 o 
  -4   2  13        4.12        6.05      2.07 o 
  -3   2  13       28.52       22.41      2.79 o 
  -2   2  13        5.38        2.48      1.63 o 
  -1   2  13       62.04       60.10      4.41 o 
   0   2  13        9.70        9.90      2.09 o 
   1   2  13        0.69        0.57      1.57 o 
   2   2  13       50.36       52.77      3.90 o 
   3   2  13        2.55        4.28      1.71 o 
   4   2  13        0.24        2.05      1.46 o 
   5   2  13        8.18        5.56      1.62 o 
   6   2  13        3.84        4.68      2.71 o 
   7   2  13        0.86        1.69      2.81 o 
   8   2  13        0.22        4.10      3.00 o 
   9   2  13        0.41       -0.88      3.05 o 
  -5   3  13       14.11       17.19      2.89 o 
  -4   3  13        0.33       -1.29      1.79 o 
  -3   3  13        0.04        2.09      2.47 o 
  -2   3  13       49.35       63.16      5.13 o 
  -1   3  13       33.30       36.24      3.09 o 
   0   3  13        7.67        6.59      1.73 o 
   1   3  13       11.38       14.39      2.45 o 
   2   3  13       12.43       14.13      2.41 o 
   3   3  13        5.11        1.85      1.45 o 
   4   3  13       10.23       19.91      2.31 o 
   5   3  13       89.16       77.01      5.46 o 
   6   3  13        4.67        9.25      3.02 o 
   7   3  13       16.94       21.13      3.94 o 
   8   3  13        1.41       -0.90      2.51 o 
   9   3  13        0.43        1.88      2.91 o 
  -4   4  13        0.92        1.94      2.79 o 
  -3   4  13       20.32       23.35      7.62 o 
  -2   4  13       16.93       23.88      3.47 o 
  -1   4  13       40.41       38.05      3.23 o 
   0   4  13       27.41       35.36      3.69 o 
   1   4  13        4.13        2.30      1.46 o 
   2   4  13       29.25       34.93      3.32 o 
   3   4  13        5.21        5.82      1.75 o 
   4   4  13       12.08        9.01      4.08 o 
   5   4  13       24.34       21.94      2.13 o 
   6   4  13        7.36       12.17      3.15 o 
   7   4  13        9.43       10.77      3.04 o 
   8   4  13        4.42        7.95      3.00 o 
   9   4  13        0.00       -2.42      2.70 o 
  -4   5  13        6.66        7.51      2.58 o 
  -3   5  13        3.57        0.57      2.62 o 
  -2   5  13        9.58        7.82      5.65 o 
  -1   5  13        3.62        4.11      1.89 o 
   0   5  13       28.23       24.89      3.16 o 
   1   5  13        0.90        2.18      1.42 o 
   2   5  13       59.72       55.70      3.21 o 
   3   5  13       16.44       21.57      2.53 o 
   4   5  13       34.87       42.41      3.60 o 
   5   5  13       11.67       12.53      3.12 o 
   6   5  13        8.35        4.37      2.47 o 
   7   5  13        1.02       -1.25      1.87 o 
   8   5  13        0.07        2.22      2.47 o 
   9   5  13        0.03        2.43      2.62 o 
  -3   6  13        7.26       10.00      3.32 o 
  -2   6  13        6.34        5.78      3.48 o 
  -1   6  13       15.35       12.89      3.05 o 
   0   6  13        6.10        5.86      2.30 o 
   1   6  13        0.50        1.24      2.14 o 
   2   6  13       26.93       25.86      2.45 o 
   3   6  13        2.25        3.16      1.71 o 
   4   6  13       15.86       20.72      2.97 o 
   5   6  13        0.02       -0.90      2.29 o 
   6   6  13       12.93       14.04      3.11 o 
   7   6  13        1.08        2.59      2.35 o 
   8   6  13        4.04        6.58      2.88 o 
   9   6  13        0.30        1.61      2.52 o 
  -2   7  13        0.72        2.02      2.89 o 
  -1   7  13       26.29       23.73      3.75 o 
   0   7  13        0.85        2.05      2.11 o 
   1   7  13        1.75        4.94      1.71 o 
   2   7  13       47.57       50.82      3.36 o 
   3   7  13        6.33        4.07      1.68 o 
   4   7  13       66.99       70.28      3.74 o 
   5   7  13       18.19       22.06      4.10 o 
   6   7  13        0.42       -1.22      2.43 o 
   7   7  13        2.63        1.38      2.19 o 
   8   7  13        4.61        5.37      2.64 o 
   9   7  13        1.66       -0.82      2.37 o 
  -2   8  13        3.58        3.57      4.08 o 
  -1   8  13        0.24       -0.01      2.47 o 
   0   8  13        1.58        0.74      2.31 o 
   1   8  13        8.65       10.88      2.69 o 
   2   8  13        1.11       -0.28      1.58 o 
   3   8  13       15.22       17.17      2.19 o 
   4   8  13       40.21       52.18      3.58 o 
   5   8  13       23.51       22.58      4.17 o 
   6   8  13       10.50       17.01      3.63 o 
   7   8  13        3.00        3.14      2.47 o 
   8   8  13        0.04        0.44      2.40 o 
   9   8  13        0.76       -0.20      2.44 o 
  -1   9  13        1.23        1.33      3.87 o 
   0   9  13        0.13        0.66      2.52 o 
   1   9  13        0.70        1.97      2.42 o 
   2   9  13        0.00        0.05      1.70 o 
   3   9  13        2.36        0.30      1.53 o 
   4   9  13        4.85        4.54      4.30 o 
   5   9  13        5.54        5.15      2.92 o 
   6   9  13        6.47        5.78      2.96 o 
   7   9  13        0.67        0.05      2.63 o 
   8   9  13        4.28       -1.06      2.44 o 
   1  10  13        0.01       -2.36      2.36 o 
   2  10  13        4.47        2.98      2.50 o 
   3  10  13        0.00        0.30      2.17 o 
   4  10  13        1.23       -0.89      1.55 o 
   5  10  13        2.17        3.90      3.33 o 
   6  10  13        1.20        0.95      2.86 o 
   7  10  13        1.44        0.07      2.79 o 
   3  11  13        0.80        0.02      1.93 o 
   4  11  13        1.24        1.58      2.59 o 
   5  11  13        0.00        1.81      3.12 o 
   6  11  13        4.83        3.90      3.46 o 
  -3  -6  14        1.58        4.41      3.91 o 
  -2  -6  14        3.00       -1.66      3.63 o 
  -1  -6  14        2.21       -1.56      4.28 o 
   0  -6  14        0.96       -2.58      4.18 o 
   2  -6  14        0.05        4.20      4.03 o 
  -4  -5  14        1.19        0.94      2.50 o 
  -3  -5  14        5.14       -0.35      2.57 o 
  -2  -5  14        5.34       11.84      3.26 o 
  -1  -5  14       34.13       39.69      4.55 o 
   0  -5  14        4.27       -0.27      3.74 o 
   1  -5  14        3.56        3.28      3.33 o 
   2  -5  14        0.25        0.50      3.62 o 
   3  -5  14        0.10        0.30      3.72 o 
  -4  -4  14        2.90        3.19      2.18 o 
  -3  -4  14        0.32        1.47      2.53 o 
  -2  -4  14        0.97       -0.72      2.16 o 
  -1  -4  14        1.70        1.24      2.35 o 
   0  -4  14        8.83        4.26      4.13 o 
   1  -4  14        0.87        4.00      3.49 o 
   2  -4  14        0.52       -0.41      3.22 o 
   3  -4  14        2.19        0.45      3.18 o 
   4  -4  14        2.67        6.44      3.56 o 
   5  -4  14        0.49        0.67      2.92 o 
  -5  -3  14        4.23        2.75      2.09 o 
  -4  -3  14        9.80        6.37      2.33 o 
  -3  -3  14        1.75        1.60      2.35 o 
  -2  -3  14       11.00        7.01      2.76 o 
  -1  -3  14        0.01        0.53      2.22 o 
   0  -3  14        0.95       -0.35      1.64 o 
   1  -3  14        2.60        1.41      2.11 o 
   2  -3  14        0.25       -2.85      2.85 o 
   3  -3  14        8.55        7.99      3.48 o 
   4  -3  14        4.99        6.99      3.57 o 
   5  -3  14        0.01       -2.16      2.16 o 
   6  -3  14        0.00       -2.29      2.29 o 
  -5  -2  14        2.37       -0.28      1.94 o 
  -4  -2  14        0.08        1.01      1.94 o 
  -3  -2  14        6.58        6.82      2.58 o 
  -2  -2  14        3.14        1.09      2.24 o 
  -1  -2  14        0.97       -1.89      1.89 o 
   0  -2  14       27.43       25.72      3.49 o 
   1  -2  14        0.96       -0.95      1.85 o 
   2  -2  14       17.23       14.21      3.91 o 
   3  -2  14        6.31       -1.68      2.75 o 
   4  -2  14        0.00       -1.93      1.93 o 
   5  -2  14        1.69        0.03      6.14 o 
   6  -2  14        0.81       -0.60      2.16 o 
  -5  -1  14       21.17       26.25      3.26 o 
  -4  -1  14       11.66       11.03      2.44 o 
  -3  -1  14        0.52        3.17      1.91 o 
  -2  -1  14        2.25        2.34      1.73 o 
  -1  -1  14        7.60        5.91      2.34 o 
   0  -1  14        0.25        0.49      2.01 o 
   1  -1  14       20.60       17.04      2.79 o 
   2  -1  14        5.73        6.30      1.89 o 
   3  -1  14       47.56       47.18      4.14 o 
   4  -1  14        0.02        2.16      2.08 o 
   5  -1  14        1.11       -1.16      1.76 o 
   6  -1  14        6.13        3.80      2.17 o 
   7  -1  14        1.50        2.63      3.89 o 
  -5   0  14        2.10        0.79      2.05 o 
  -4   0  14        3.38        4.98      2.07 o 
  -3   0  14       10.35       11.57      2.36 o 
  -2   0  14        0.18        2.35      1.68 o 
  -1   0  14        0.66        0.45      1.46 o 
   0   0  14       27.98       30.66      2.92 o 
   1   0  14        4.06        2.26      2.04 o 
   2   0  14       11.48        9.61      1.98 o 
   3   0  14        0.09       -1.33      1.33 o 
   4   0  14       21.08       15.02      2.53 o 
   5   0  14        9.04       13.54      2.43 o 
   6   0  14        0.75        0.68      1.72 o 
   7   0  14        0.06        1.65      3.53 o 
  -5   1  14        1.04        0.76      2.12 o 
  -4   1  14        8.73        9.66      2.38 o 
  -3   1  14        0.72       -0.12      1.77 o 
  -2   1  14        4.75        7.68      1.98 o 
  -1   1  14        1.41        1.22      1.41 o 
   0   1  14        0.40        1.05      1.59 o 
   1   1  14        0.07        1.12      2.44 o 
   2   1  14        3.42        3.70      2.01 o 
   3   1  14        1.46        0.30      1.73 o 
   4   1  14        1.35       -1.26      1.51 o 
   5   1  14       11.68       12.58      3.60 o 
   6   1  14        0.23       -0.63      1.67 o 
   7   1  14        2.22       14.34      4.29 o 
   8   1  14        0.23       -1.86      3.18 o 
  -4   2  14        0.25        1.29      1.98 o 
  -3   2  14       14.41       10.47      2.35 o 
  -2   2  14       19.89       19.11      2.69 o 
  -1   2  14        0.00       -0.35      2.02 o 
   0   2  14       97.31      104.67      5.47 o 
   1   2  14       38.67       42.68      6.11 o 
   2   2  14       15.08       23.85      2.99 o 
   3   2  14       14.54       11.93      2.84 o 
   4   2  14        0.24        1.66      1.64 o 
   5   2  14        0.29        2.53      1.56 o 
   6   2  14        0.66        1.50      2.72 o 
   7   2  14        2.18        4.62      3.36 o 
   8   2  14        0.00        1.01      2.93 o 
  -4   3  14        9.87        9.28      2.48 o 
  -3   3  14        0.22        0.48      1.87 o 
  -2   3  14        5.17        4.03      2.95 o 
  -1   3  14        8.55        8.09      2.03 o 
   0   3  14       72.08       70.36      3.86 o 
   1   3  14       20.98       19.01      2.85 o 
   2   3  14       31.55       33.10      3.30 o 
   3   3  14       17.95       20.08      3.53 o 
   4   3  14       10.88       13.82      2.25 o 
   5   3  14        5.36        4.95      1.59 o 
   6   3  14        2.07        1.71      2.70 o 
   7   3  14        0.65        4.76      3.23 o 
   8   3  14        0.10        4.92      3.02 o 
   9   3  14        0.40       -0.90      3.03 o 
  -4   4  14        5.09        5.01      2.34 o 
  -3   4  14        6.98       12.96      3.22 o 
  -2   4  14        4.37        1.14      4.38 o 
  -1   4  14        0.02       -0.15      1.71 o 
   0   4  14        9.33       14.12      2.70 o 
   1   4  14        3.56        2.65      2.74 o 
   2   4  14        8.81        4.12      1.95 o 
   3   4  14        5.45        6.42      1.97 o 
   4   4  14        0.42       -1.32      1.45 o 
   5   4  14        0.00        0.43      1.89 o 
   6   4  14        0.53       -1.84      1.84 o 
   7   4  14        1.83        3.95      2.89 o 
   8   4  14        0.09       -1.04      2.65 o 
   9   4  14        1.37        5.07      3.22 o 
  -3   5  14        8.30        6.21      3.11 o 
  -2   5  14        0.29        0.07      2.52 o 
  -1   5  14        0.96        3.73      1.83 o 
   0   5  14       14.88       18.32      2.97 o 
   1   5  14        4.04        2.76      1.59 o 
   2   5  14       16.47       15.63      3.34 o 
   3   5  14        0.32        0.59      2.63 o 
   4   5  14        5.96        4.25      1.75 o 
   5   5  14        2.30        3.58      1.41 o 
   6   5  14        5.36        4.62      2.95 o 
   7   5  14        1.85        0.61      2.42 o 
   8   5  14        0.86        1.57      2.56 o 
   9   5  14        1.18       -0.55      2.70 o 
  -3   6  14        6.84        6.84      3.21 o 
  -2   6  14       14.17       21.02      3.80 o 
  -1   6  14        3.16        2.36      2.37 o 
   0   6  14        1.43        1.96      2.05 o 
   1   6  14        2.12        1.49      1.85 o 
   2   6  14       13.95        5.49      2.18 o 
   3   6  14        2.64        0.54      1.70 o 
   4   6  14       67.46       67.64      3.83 o 
   5   6  14        8.85        3.75      3.04 o 
   6   6  14       23.46       22.86      4.02 o 
   7   6  14        4.60        5.96      2.93 o 
   8   6  14        1.18       -1.33      2.31 o 
   9   6  14        0.47        4.97      3.12 o 
  -2   7  14        4.61        6.84      4.72 o 
  -1   7  14        0.20        0.49      2.31 o 
   0   7  14        9.15        9.43      2.74 o 
   1   7  14        6.46        5.79      2.66 o 
   2   7  14        4.29        6.05      1.78 o 
   3   7  14       59.15       53.99      4.04 o 
   4   7  14       30.42       24.83      2.71 o 
   5   7  14       18.50       17.22      3.90 o 
   6   7  14        5.14        3.08      2.78 o 
   7   7  14        2.31        1.01      2.48 o 
   8   7  14        0.03       -0.68      2.30 o 
   9   7  14        3.07        3.97      2.87 o 
  -1   8  14        0.87        3.86      3.06 o 
   0   8  14        5.91        6.26      2.62 o 
   1   8  14        4.60        5.15      2.99 o 
   2   8  14       10.40       15.56      2.41 o 
   3   8  14        1.83        0.82      1.77 o 
   4   8  14        1.94        4.07      2.46 o 
   5   8  14        7.94       11.74      3.72 o 
   6   8  14        1.76        2.64      2.75 o 
   7   8  14        2.21        3.58      2.78 o 
   8   8  14        3.43        1.97      2.72 o 
   0   9  14        0.90       -0.73      2.57 o 
   1   9  14        0.02        0.58      2.26 o 
   2   9  14        0.26        2.52      2.28 o 
   3   9  14        1.53        2.46      2.10 o 
   4   9  14        0.66        0.82      1.71 o 
   5   9  14        1.16        3.08      3.13 o 
   6   9  14        2.71        0.50      2.94 o 
   7   9  14        0.27       -2.33      2.33 o 
   8   9  14        0.53       -0.22      2.60 o 
   2  10  14        1.79        2.66      3.86 o 
   3  10  14        7.79       12.87      2.38 o 
   4  10  14        1.37        5.06      2.08 o 
   5  10  14        1.66        3.08      3.59 o 
   6  10  14        0.02       -2.15      2.96 o 
   7  10  14        0.47        0.85      3.03 o 
  -2  -5  15        2.10        3.55      2.89 o 
  -1  -5  15        1.51       -1.22      5.05 o 
   0  -5  15        1.02       -1.29      4.15 o 
   1  -5  15        0.08        1.60      3.72 o 
   2  -5  15        0.04        1.94      3.82 o 
  -3  -4  15        7.29        6.29      5.83 o 
  -2  -4  15        4.34        9.26      3.12 o 
  -1  -4  15        0.13        2.62      2.58 o 
   0  -4  15        6.77        5.13      4.26 o 
   1  -4  15        0.20        5.98      3.79 o 
   2  -4  15        0.02        0.24      3.35 o 
   3  -4  15        0.22        3.60      3.83 o 
   4  -4  15        4.98       11.69      4.23 o 
  -4  -3  15        6.15        4.19      2.78 o 
  -3  -3  15        3.84        6.00      2.90 o 
  -2  -3  15        1.97        3.69      3.85 o 
  -1  -3  15        3.14        3.76      5.07 o 
   0  -3  15        6.40        6.61      2.42 o 
   1  -3  15        0.95       -1.33      3.00 o 
   2  -3  15        1.93        5.07      3.57 o 
   3  -3  15        0.14       -2.89      2.89 o 
   4  -3  15        0.08        0.58      3.20 o 
   5  -3  15        0.02        0.65      2.95 o 
  -4  -2  15        1.93        3.46      2.24 o 
  -3  -2  15       13.71       21.15      3.71 o 
  -2  -2  15        0.42       -0.57      2.30 o 
  -1  -2  15        3.37        2.96      2.48 o 
   0  -2  15        0.95        1.32      2.20 o 
   1  -2  15        2.37        1.04      2.14 o 
   2  -2  15        5.16       11.00      3.80 o 
   3  -2  15        3.14        0.24      3.05 o 
   4  -2  15       10.96        6.45      3.42 o 
   5  -2  15        0.07       -1.40      2.03 o 
   6  -2  15        0.77        2.64      2.41 o 
  -4  -1  15        8.80        8.50      2.54 o 
  -3  -1  15       14.72       18.06      5.19 o 
  -2  -1  15        1.81        2.52      3.02 o 
  -1  -1  15        5.81        6.94      4.71 o 
   0  -1  15       10.14        9.55      2.23 o 
   1  -1  15       24.73       25.25      3.55 o 
   2  -1  15        1.77       -1.09      2.02 o 
   3  -1  15       30.80       22.62      3.99 o 
   4  -1  15        0.56       -0.65      2.41 o 
   5  -1  15        0.75        1.19      2.07 o 
   6  -1  15        1.42        2.25      2.20 o 
  -4   0  15        0.32        3.98      2.17 o 
  -3   0  15        3.34        5.88      2.21 o 
  -2   0  15       20.13       15.81      3.29 o 
  -1   0  15        0.38        4.35      2.53 o 
   0   0  15        3.43        6.31      3.06 o 
   1   0  15       58.99       51.19      4.41 o 
   2   0  15       21.26       23.37      3.64 o 
   3   0  15       70.73       86.09      5.20 o 
   4   0  15        0.88       -1.81      1.81 o 
   5   0  15        4.36        6.95      2.36 o 
   6   0  15        0.25        0.81      1.82 o 
   7   0  15        0.80        2.84      3.76 o 
  -4   1  15       14.89       13.69      3.27 o 
  -3   1  15        0.03        1.29      1.89 o 
  -2   1  15        8.44       10.94      2.33 o 
  -1   1  15        3.41        4.82      1.90 o 
   0   1  15        1.11        2.07      1.82 o 
   1   1  15        0.43        1.13      2.27 o 
   2   1  15        0.57        1.46      1.99 o 
   3   1  15       13.06       10.51      2.45 o 
   4   1  15        0.55        1.54      1.83 o 
   5   1  15        7.43       11.88      2.44 o 
   6   1  15        0.99       -1.99      2.89 o 
   7   1  15        0.44       -0.94      3.14 o 
  -4   2  15        3.69        2.39      2.68 o 
  -3   2  15        1.88        0.93      2.59 o 
  -2   2  15       14.16       17.61      2.68 o 
  -1   2  15       15.26       14.51      3.09 o 
   0   2  15        3.25        5.48      3.46 o 
   1   2  15       46.26       58.09      6.34 o 
   2   2  15        0.02       -0.93      1.62 o 
   3   2  15        0.49        0.03      3.30 o 
   4   2  15        2.38        2.61      1.71 o 
   5   2  15        0.19       -0.62      2.12 o 
   6   2  15        2.68        1.74      1.35 o 
   7   2  15        2.59       -0.78      3.29 o 
   8   2  15        0.35       -1.83      3.10 o 
  -3   3  15        0.03       -0.15      2.01 o 
  -2   3  15        0.15        0.54      2.21 o 
  -1   3  15        0.09        1.89      2.65 o 
   0   3  15        0.98       -0.62      2.79 o 
   1   3  15        2.26        0.20      2.56 o 
   2   3  15        1.10        2.72      1.89 o 
   3   3  15       16.80       17.21      2.72 o 
   4   3  15        0.68        1.75      1.72 o 
   5   3  15       23.62       16.56      2.38 o 
   6   3  15        0.55        2.41      2.82 o 
   7   3  15        2.58        3.29      3.25 o 
   8   3  15        0.01        0.81      3.16 o 
  -3   4  15       17.40       23.38      3.52 o 
  -2   4  15        1.19        0.63      4.62 o 
  -1   4  15        2.51        4.82      2.06 o 
   0   4  15       10.36        6.33      3.49 o 
   1   4  15        1.57       -0.83      2.54 o 
   2   4  15        5.60        4.11      2.47 o 
   3   4  15        6.13        6.03      2.73 o 
   4   4  15        1.78        2.49      1.72 o 
   5   4  15       29.29       34.28      2.87 o 
   6   4  15        1.26       -1.10      2.43 o 
   7   4  15       19.58       23.96      4.77 o 
   8   4  15        0.05       -1.48      2.78 o 
  -3   5  15       13.36        5.56      4.93 o 
  -2   5  15        0.14        0.70      2.58 o 
  -1   5  15        0.09       -1.13      2.10 o 
   0   5  15       25.26       29.89      5.28 o 
   1   5  15        0.01        0.14      2.79 o 
   2   5  15       40.03       45.02      5.63 o 
   3   5  15        7.37        5.74      2.43 o 
   4   5  15       15.43       13.54      2.33 o 
   5   5  15        3.01        5.99      1.74 o 
   6   5  15        8.89        4.88      3.06 o 
   7   5  15        0.00        0.59      2.81 o 
   8   5  15        0.01       -1.60      2.70 o 
  -2   6  15       22.91       21.60      4.05 o 
  -1   6  15        3.10        0.18      2.46 o 
   0   6  15        0.08        0.78      2.09 o 
   1   6  15        0.88        3.55      3.02 o 
   2   6  15        1.41        0.64      2.08 o 
   3   6  15       11.27       12.60      2.49 o 
   4   6  15        0.07       -0.08      1.57 o 
   5   6  15       37.37       42.14      3.35 o 
   6   6  15        0.33        1.83      2.81 o 
   7   6  15        4.81       10.25      3.49 o 
   8   6  15        0.00        1.42      2.82 o 
  -1   7  15        2.34        3.58      2.74 o 
   0   7  15        0.06       -1.25      3.15 o 
   1   7  15        0.85        2.13      2.19 o 
   2   7  15        4.26        4.92      2.30 o 
   3   7  15        5.24        4.26      2.59 o 
   4   7  15       39.66       34.63      3.26 o 
   5   7  15        0.15       -1.66      2.67 o 
   6   7  15       13.07        9.93      3.70 o 
   7   7  15        1.74        2.64      2.99 o 
   8   7  15        0.67        5.61      2.91 o 
   0   8  15        1.17       -2.26      2.38 o 
   1   8  15        4.95        0.93      2.52 o 
   2   8  15        0.13       -0.83      2.60 o 
   3   8  15        3.87        2.51      2.03 o 
   4   8  15       21.54       21.79      3.39 o 
   5   8  15        0.25        2.09      2.93 o 
   6   8  15       16.96       13.40      3.81 o 
   7   8  15        3.36        7.14      3.22 o 
   8   8  15        1.44       -2.16      2.65 o 
   1   9  15        0.38        4.19      2.54 o 
   2   9  15        3.67        5.32      3.45 o 
   3   9  15        0.42       -0.22      2.07 o 
   4   9  15        0.12        0.76      1.89 o 
   5   9  15        1.11        1.77      3.12 o 
   6   9  15        6.25        3.98      3.46 o 
   7   9  15        0.47        4.72      3.26 o 
   3  10  15        0.27        1.09      2.79 o 
   4  10  15        2.07        2.83      4.81 o 
   5  10  15        2.94        6.17      3.69 o 
  -2  -4  16        0.00       -2.58      4.18 o 
  -1  -4  16        9.29       10.04      3.30 o 
   0  -4  16        0.02        2.13      4.22 o 
   1  -4  16        0.73        2.53      3.76 o 
   2  -4  16        0.36        6.75      4.23 o 
  -2  -3  16        2.99        2.72      2.68 o 
  -1  -3  16        0.09        0.47      2.62 o 
   0  -3  16       10.33       13.62      3.26 o 
   1  -3  16        0.55        2.18      3.19 o 
   2  -3  16        0.10       -2.25      3.29 o 
   3  -3  16        0.25        4.40      3.64 o 
   4  -3  16        0.86       -1.00      3.29 o 
  -3  -2  16        0.76        5.50      2.77 o 
  -2  -2  16        1.08        2.36      2.64 o 
  -1  -2  16        3.25        3.19      2.66 o 
   0  -2  16        0.06       -1.15      1.92 o 
   1  -2  16        1.76        4.73      3.44 o 
   2  -2  16        0.33        1.65      3.24 o 
   3  -2  16        1.52        1.25      3.27 o 
   4  -2  16        0.75        0.46      3.11 o 
   5  -2  16        0.52        0.48      2.98 o 
  -3  -1  16        1.66        2.72      2.67 o 
  -2  -1  16        0.05        1.71      2.67 o 
  -1  -1  16        0.81        2.64      2.52 o 
   0  -1  16        3.84        3.91      2.02 o 
   1  -1  16        0.07       -0.75      3.00 o 
   2  -1  16        1.18        0.30      3.00 o 
   3  -1  16        9.28        4.04      3.32 o 
   4  -1  16        0.46       -1.89      2.61 o 
   5  -1  16        4.07        3.80      2.53 o 
   6  -1  16        0.41       -4.17      4.85 o 
  -3   0  16        2.78       -0.47      2.47 o 
  -2   0  16        0.08       -1.01      2.31 o 
  -1   0  16       27.20       25.63      3.96 o 
   0   0  16        3.18        5.67      2.51 o 
   1   0  16       17.09       22.57      3.48 o 
   2   0  16        0.73       -1.88      1.88 o 
   3   0  16       23.05       20.22      4.15 o 
   4   0  16        0.04       -2.43      2.82 o 
   5   0  16        5.08        3.99      2.32 o 
   6   0  16        0.05        1.81      2.11 o 
  -3   1  16        4.41        3.73      3.88 o 
  -2   1  16        2.92        4.35      4.84 o 
  -1   1  16        2.39        2.89      2.48 o 
   0   1  16        3.28        1.73      3.12 o 
   1   1  16        5.01        4.88      2.48 o 
   2   1  16        1.31        1.91      2.25 o 
   3   1  16        0.13        1.62      1.75 o 
   4   1  16       17.09       19.44      2.99 o 
   5   1  16        1.28        2.87      2.11 o 
   6   1  16        4.90        4.56      1.99 o 
   7   1  16        0.14        3.14      3.95 o 
  -3   2  16        0.66        2.29      2.17 o 
  -2   2  16        2.33       -0.90      2.27 o 
  -1   2  16        0.89        0.64      2.51 o 
   0   2  16        0.01        0.06      2.13 o 
   1   2  16        1.56        1.76      2.97 o 
   2   2  16        1.18        2.98      2.98 o 
   3   2  16        0.01       -1.30      2.16 o 
   4   2  16        4.55        5.05      2.14 o 
   5   2  16        0.22       -0.22      1.73 o 
   6   2  16        0.81        2.41      2.56 o 
   7   2  16        0.04       -1.41      3.11 o 
  -3   3  16       30.03       32.17      3.84 o 
  -2   3  16        0.25        0.50      1.90 o 
  -1   3  16        3.70        0.23      2.30 o 
   0   3  16       17.52        5.36      3.72 o 
   1   3  16       21.97       24.21      4.77 o 
   2   3  16       19.75       28.84      4.68 o 
   3   3  16       27.82       27.93      3.34 o 
   4   3  16        0.00       -0.03      1.67 o 
   5   3  16        3.15        3.85      2.86 o 
   6   3  16        0.36        0.62      3.14 o 
   7   3  16        0.47       -1.07      2.95 o 
  -2   4  16       10.37       11.47      2.69 o 
  -1   4  16        0.02       -2.43      3.10 o 
   0   4  16        3.52        2.91      3.38 o 
   1   4  16        0.09       -1.05      2.78 o 
   2   4  16        4.07        5.54      2.37 o 
   3   4  16        0.92        2.63      2.03 o 
   4   4  16        2.34       -0.15      1.59 o 
   5   4  16        6.57        8.64      3.69 o 
   6   4  16        0.98        2.35      3.22 o 
   7   4  16        0.19       -1.43      2.96 o 
   8   4  16        1.06        2.54      3.48 o 
  -2   5  16        0.52       -1.75      2.68 o 
  -1   5  16        0.08       -2.19      2.28 o 
   0   5  16        0.24        4.44      3.54 o 
   1   5  16        9.15        9.96      3.61 o 
   2   5  16        0.15        1.83      2.72 o 
   3   5  16       13.80       20.68      8.73 o 
   4   5  16        3.63        6.05      3.40 o 
   5   5  16        0.05       -0.28      3.24 o 
   6   5  16        0.07        3.67      3.22 o 
   7   5  16        0.83       -0.59      2.99 o 
   8   5  16        2.00        4.45      3.46 o 
  -1   6  16        3.71        0.97      5.13 o 
   0   6  16       11.38        8.23      3.89 o 
   1   6  16        0.12       -0.88      2.95 o 
   2   6  16        0.10        0.06      2.61 o 
   3   6  16        7.02       11.34      2.87 o 
   4   6  16        2.60        6.95      2.17 o 
   5   6  16        0.98       -0.29      1.50 o 
   6   6  16        0.04       -2.68      2.68 o 
   7   6  16        1.63        3.77      3.20 o 
   8   6  16        1.37        1.85      3.12 o 
   0   7  16        3.47        3.44      2.68 o 
   1   7  16        5.88        5.24      3.67 o 
   2   7  16        4.26        9.43      3.62 o 
   3   7  16        0.69        1.54      2.17 o 
   4   7  16        0.11        0.25      3.10 o 
   5   7  16       14.90       12.64      1.97 o 
   6   7  16        6.81        6.63      3.51 o 
   7   7  16        7.18       10.13      4.02 o 
   1   8  16       11.90       16.61      4.60 o 
   2   8  16        9.04        6.71      3.60 o 
   3   8  16        1.69        0.12      2.06 o 
   4   8  16        7.65       12.38      5.45 o 
   5   8  16        5.39        1.50      3.29 o 
   6   8  16        3.11        2.59      3.45 o 
   7   8  16        0.89        2.71      3.21 o 
   3   9  16        2.89        2.69      2.84 o 
   4   9  16        5.20        4.26      2.17 o 
   5   9  16        0.82       -1.99      3.17 o 
   6   9  16        0.15        4.90      3.41 o 
   1  -3  17        0.01        9.74      4.38 o 
   2  -3  17        0.04        3.70      3.98 o 
  -1  -2  17        6.18        4.46      3.02 o 
   0  -2  17        1.12        6.05      3.94 o 
   1  -2  17        1.67        5.17      3.86 o 
   2  -2  17        2.63        1.84      3.81 o 
   3  -2  17        0.34        1.87      3.57 o 
  -2  -1  17        2.55        2.84      2.80 o 
  -1  -1  17        0.38       -1.07      2.50 o 
   0  -1  17        0.44       -1.04      3.85 o 
   1  -1  17        0.88        2.17      2.38 o 
   2  -1  17        0.20       -1.94      3.40 o 
   3  -1  17        1.74        4.14      3.67 o 
   4  -1  17        5.87        9.62      3.80 o 
   5  -1  17        0.38       -0.38      3.00 o 
  -2   0  17        0.04       -1.68      2.58 o 
  -1   0  17        3.16        7.40      3.00 o 
   0   0  17        0.00       -2.17      2.30 o 
   1   0  17        0.01       -0.46      3.27 o 
   2   0  17       10.80        7.67      2.77 o 
   3   0  17       14.94        4.63      3.47 o 
   4   0  17        0.88        0.26      2.82 o 
   5   0  17        9.85       11.46      2.83 o 
  -2   1  17        0.01        3.97      2.79 o 
  -1   1  17        3.55        5.64      2.95 o 
   0   1  17        7.86        4.59      2.55 o 
   1   1  17        0.00       -1.94      3.27 o 
   2   1  17        5.28        3.77      2.45 o 
   3   1  17        6.85        7.58      3.42 o 
   4   1  17        8.34        9.09      2.71 o 
   5   1  17        2.38        8.23      2.44 o 
   6   1  17        0.03       -1.69      1.96 o 
  -2   2  17        0.53        0.79      2.51 o 
  -1   2  17        0.07        0.58      2.59 o 
   0   2  17        1.59       -0.91      2.34 o 
   1   2  17        5.57        5.87      2.60 o 
   2   2  17        0.70        1.32      3.09 o 
   3   2  17        8.03        7.46      3.23 o 
   4   2  17        2.25        3.28      3.26 o 
   5   2  17        0.06        1.18      2.32 o 
   6   2  17        0.95        0.63      1.93 o 
  -2   3  17        0.28       -2.36      2.36 o 
  -1   3  17        2.21        2.68      3.67 o 
   0   3  17        0.41       -0.02      3.43 o 
   1   3  17        2.62        2.81      3.26 o 
   2   3  17       20.25        6.02      3.47 o 
   3   3  17       11.68        9.69      2.72 o 
   4   3  17        2.18       -0.64      1.95 o 
   5   3  17        0.24        1.84      1.89 o 
   6   3  17        0.63        3.18      3.75 o 
   7   3  17        1.55        5.92      4.31 o 
  -1   4  17        0.17        1.95      3.57 o 
   0   4  17        5.05        7.97      3.89 o 
   1   4  17        3.80        3.55      3.18 o 
   2   4  17       13.38       11.32      3.70 o 
   3   4  17        1.18       -0.48      2.03 o 
   4   4  17        7.39        8.53      2.39 o 
   5   4  17        2.15        3.87      2.02 o 
   6   4  17        9.29       13.87      4.59 o 
   7   4  17        6.35        6.57      4.10 o 
  -1   5  17        0.25        1.23      3.93 o 
   0   5  17        0.00        0.20      3.49 o 
   1   5  17        6.26        6.27      3.81 o 
   2   5  17        3.83        2.00      2.95 o 
   3   5  17        2.85        1.28      2.11 o 
   4   5  17        6.48        8.45      2.30 o 
   5   5  17        0.01       -1.45      1.71 o 
   6   5  17        6.07        3.64      3.51 o 
   7   5  17        2.28       -2.07      3.42 o 
   0   6  17        0.50        0.89      3.67 o 
   1   6  17        8.03        5.92      3.71 o 
   2   6  17        0.76        1.22      3.12 o 
   3   6  17       16.61       17.92      3.00 o 
   4   6  17        1.99        4.90      2.17 o 
   5   6  17        5.97        4.81      1.91 o 
   6   6  17        0.00        5.52      3.73 o 
   7   6  17        5.62        7.87      3.80 o 
   1   7  17        1.18        4.78      3.62 o 
   2   7  17        5.07        7.24      3.73 o 
   3   7  17        2.28        2.15      2.21 o 
   4   7  17        0.84        0.07      1.95 o 
   5   7  17        0.04       -1.25      1.59 o 
   6   7  17       12.39        8.14      3.96 o 
   3   8  17        0.13       -2.46      2.46 o 
   4   8  17        0.61        3.25      2.24 o 
   5   8  17        5.82        8.05      4.04 o 
   0  -1  18        2.78        4.32      4.21 o 
   1  -1  18        0.28        5.30      2.73 o 
   2  -1  18        0.17        2.00      3.65 o 
   3  -1  18        0.00        0.75      3.22 o 
  -1   0  18        4.27        1.72      2.84 o 
   0   0  18        6.65        5.31      3.06 o 
   1   0  18        0.09        0.87      2.50 o 
   2   0  18        2.92        6.51      3.81 o 
   3   0  18        0.09       -2.79      2.79 o 
   4   0  18        1.49        2.90      3.20 o 
  -1   1  18        0.38        3.06      4.19 o 
   0   1  18        2.70        6.54      2.93 o 
   1   1  18        1.07       -1.31      2.46 o 
   2   1  18       11.17        8.51      2.89 o 
   3   1  18        0.69       -1.88      2.87 o 
   4   1  18        0.23       -0.89      2.83 o 
   5   1  18       10.87        7.81      2.66 o 
  -1   2  18        0.21       -0.14      3.64 o 
   0   2  18        4.51        3.79      2.74 o 
   1   2  18        0.70        2.86      2.57 o 
   2   2  18        0.12        3.92      2.66 o 
   3   2  18        1.02        5.69      2.54 o 
   4   2  18        0.14       -0.68      2.20 o 
   5   2  18        0.86       -1.76      2.10 o 
   0   3  18        2.62       -0.20      2.42 o 
   1   3  18        2.85       -0.22      3.30 o 
   2   3  18        1.46        3.49      3.37 o 
   3   3  18        3.35        8.32      3.44 o 
   4   3  18        0.66        0.99      2.07 o 
   5   3  18        0.79        4.11      2.22 o 
   6   3  18        0.61        3.85      2.44 o 
   0   4  18        0.17       -0.40      3.57 o 
   1   4  18        0.61       -3.18      3.18 o 
   2   4  18        2.08        5.36      3.47 o 
   3   4  18       13.35       12.88      3.84 o 
   4   4  18        0.87       -1.32      2.26 o 
   5   4  18        0.07       -1.55      1.92 o 
   6   4  18        1.20        0.50      3.94 o 
   1   5  18        8.69        7.04      4.00 o 
   2   5  18        0.20        0.04      2.95 o 
   3   5  18        0.27        0.83      2.93 o 
   4   5  18        0.76        1.27      2.04 o 
   5   5  18        1.69        0.80      1.90 o 
   6   5  18        1.67        4.26      4.03 o 
   2   6  18        0.88        1.51      3.36 o 
   3   6  18        3.29        2.33      3.00 o 
   4   6  18        0.47       -0.93      2.00 o 
   5   6  18        0.87        1.53      1.89 o 
   3   7  18        1.02       -1.78      2.80 o 
   4   7  18        0.10       -2.72      3.38 o 
   2   2  19        1.11       -0.44      2.60 o 
   3   2  19        0.01       -0.92      2.92 o 
   2   3  19        1.42        4.97      3.64 o 
   3   3  19        0.17       -1.45      2.69 o 
   4   3  19        1.59        1.25      2.79 o 
   2   4  19        2.25        5.57      3.50 o 
   3   4  19        0.18        0.74      2.95 o 
   4   4  19        6.36        4.30      2.99 o 
                                                 
